# Supplementary material for: Profiles of low complexity regions in Apicomplexa
Source: BMC Evol Biol. 2016 Feb 29;16:47. doi: 10.1186/s12862-016-0625-0 (PMC4770516; doi:10.1186/s12862-016-0625-0)
Supplement: Additional file 4: — Accession numbers from PlasmoDB for each species. (XLSX 544 kb) [file 12862_2016_625_MOESM4_ESM.xlsx]

## Sheet: Sheet1
Accession numbers
Plasodium vivax Salvador-1	Plasmodium cynomolgi strain B	Plasmodium knowlesi strain H	Plasmodium chabaudi chabaudi	Plasmodium yoelii yoelii 17XNL	Plasmodium falciparum 3D7	Babesia bovis T2Bo	Theileria parva strain Muguga	Cryptosporidium parvum Iowa II	Neospora caninum	Toxoplasma gondii GT1
>PVX_112625	>PCYB011010	>PKH_010010	>PCHAS_010010	>PY00001	>PFD1225w	>BBOV_III00001	>TP01_0001	>cgd1_10	>NCLIV_000010	>TGGT1_004640
>PVX_112630	>PCYB011020	>PKH_010020	>PCHAS_010020	>PY00002	>MAL7P1.203b	>BBOV_III00002	>TP01_0002	>cgd1_20	>NCLIV_000020	>TGGT1_014470
>PVX_112635	>PCYB011030	>PKH_010030	>PCHAS_010030	>PY00003	>PFA0105w	>BBOV_III00003	>TP01_0003	>cgd1_30	>NCLIV_000030	>TGGT1_023130
>PVX_112640	>PCYB011040	>PKH_010040	>PCHAS_010040	>PY00004	>PFB0960c	>BBOV_III00004	>TP01_0004	>cgd1_40	>NCLIV_000040	>TGGT1_023140
>PVX_112645	>PCYB011050	>PKH_010050	>PCHAS_010050	>PY00005	>MAL7P1.214	>BBOV_III00005	>TP01_0005	>cgd1_50	>NCLIV_000050	>TGGT1_023800
>PVX_112650	>PCYB011060	>PKH_010080	>PCHAS_010060	>PY00006	>MAL13P1.205	>BBOV_III00006	>TP01_0006	>cgd1_60	>NCLIV_000060	>TGGT1_023810
>PVX_112655	>PCYB011070	>PKH_010090	>PCHAS_010070	>PY00007	>MAL13P1.175	>BBOV_III00007	>TP01_0007	>cgd1_70	>NCLIV_000070	>TGGT1_058550
>PVX_112660	>PCYB011080	>PKH_010100	>PCHAS_010080	>PY00008	>PF08_0142	>BBOV_III00008	>TP01_0008	>cgd1_80	>NCLIV_000080	>TGGT1_058560
>PVX_112665	>PCYB011090	>PKH_010110	>PCHAS_010090	>PY00009	>PF07_0050	>BBOV_III00009	>TP01_0009	>cgd1_90	>NCLIV_000090	>TGGT1_058970
>PVX_112670	>PCYB011100	>PKH_010120	>PCHAS_010100	>PY00010	>PF10_0065	>BBOV_III00010	>TP01_0010	>cgd1_100	>NCLIV_000100	>TGGT1_058980
>PVX_112675	>PCYB011110	>PKH_010130	>PCHAS_010110	>PY00011	>PF10_0179a	>BBOV_III00011	>TP01_0011	>cgd1_110	>NCLIV_000110	>TGGT1_059090
>PVX_112680	>PCYB011120	>PKH_010140	>PCHAS_010120	>PY00012	>PFL0185c	>BBOV_III00012	>TP01_0012	>cgd1_120	>NCLIV_000120	>TGGT1_067380
>PVX_112685	>PCYB011130	>PKH_010150	>PCHAS_010130	>PY00013	>PF10_0001	>BBOV_III00013	>TP01_0013	>cgd1_130	>NCLIV_000130	>TGGT1_084770
>PVX_112690	>PCYB011140	>PKH_010160	>PCHAS_010140	>PY00014	>PF14_0451	>BBOV_III00014	>TP01_0014	>cgd1_140	>NCLIV_000140	>TGGT1_085080
>PVX_112695	>PCYB011150	>PKH_010170	>PCHAS_010150	>PY00015	>PF08_0106	>BBOV_III00015	>TP01_0015	>cgd1_150	>NCLIV_000150	>TGGT1_085100
>PVX_112700	>PCYB011160	>PKH_010180	>PCHAS_010160	>PY00016	>PFL2345c	>BBOV_III00018	>TP01_0016	>cgd1_160	>NCLIV_000160	>TGGT1_099530
>PVX_112705	>PCYB011170	>PKH_010190	>PCHAS_010170	>PY00017	>PF11_0292	>BBOV_III00019	>TP01_0017	>cgd1_170	>NCLIV_000170	>TGGT1_099960
>PVX_112710	>PCYB011180	>PKH_010200	>PCHAS_010180	>PY00018	>PFE0200c	>BBOV_III00020	>TP01_0018	>cgd1_180	>NCLIV_000180	>TGGT1_105580
>PVX_112715	>PCYB011190	>PKH_010210	>PCHAS_010190	>PY00019	>PFL1025c	>BBOV_III00021	>TP01_0019	>cgd1_190	>NCLIV_000190	>TGGT1_105590
>PVX_112720	>PCYB011200	>PKH_010220	>PCHAS_010200	>PY00020	>PF13_0062	>BBOV_III00022	>TP01_0020	>cgd1_200	>NCLIV_000200	>TGGT1_105840
>PVX_112100	>PCYB011210	>PKH_010230	>PCHAS_010210	>PY00021	>PFC0166w	>BBOV_III00023	>TP01_0021	>cgd1_210	>NCLIV_000210	>TGGT1_105850
>PVX_112105	>PCYB011220	>PKH_010240	>PCHAS_010220	>PY00022	>PF11_0054	>BBOV_III00024	>TP01_0022	>cgd1_220	>NCLIV_000220	>TGGT1_105860
>PVX_112110	>PCYB011230	>PKH_010250	>PCHAS_010230	>PY00023	>MAL8P1.70	>BBOV_III00025	>TP01_0023	>cgd1_230	>NCLIV_000230	>TGGT1_119480
>PVX_112115	>PCYB011240	>PKH_010260	>PCHAS_010240	>PY00024	>PFI0945w	>BBOV_III00026	>TP01_0024	>cgd1_240	>NCLIV_000240	>TGGT1_120080
>PVX_112120	>PCYB011250	>PKH_010270	>PCHAS_010250	>PY00025	>PF11_0397	>BBOV_III00027	>TP01_0025	>cgd1_250	>NCLIV_000250	>TGGT1_073150
>PVX_112125	>PCYB011260	>PKH_010280	>PCHAS_010260	>PY00026	>PF08_0037	>BBOV_III00028	>TP01_0026	>cgd1_260	>NCLIV_000260	>TGGT1_073160
>PVX_125726	>PCYB011270	>PKH_010290	>PCHAS_010270	>PY00027	>PF14_0454	>BBOV_III00029	>TP01_0027	>cgd1_270	>NCLIV_000270	>TGGT1_073170
>PVX_125728	>PCYB011280	>PKH_010300	>PCHAS_010280	>PY00028	>PFF0420c	>BBOV_III00030	>TP01_0028	>cgd1_280	>NCLIV_000280	>TGGT1_073180
>PVX_125730	>PCYB011290	>PKH_010310	>PCHAS_010290	>PY00029	>PFD0680c	>BBOV_III00031	>TP01_0029	>cgd1_290	>NCLIV_000290	>TGGT1_073190
>PVX_125735	>PCYB011300	>PKH_010320	>PCHAS_010300	>PY00030	>PF13_0335	>BBOV_III00032	>TP01_0030	>cgd1_300	>NCLIV_000300	>TGGT1_073200
>PVX_125738	>PCYB011310	>PKH_010330	>PCHAS_010310	>PY00031	>PF14_0323	>BBOV_III00033	>TP01_0031	>cgd1_310	>NCLIV_000310	>TGGT1_073210
>PVX_107735	>PCYB011320	>PKH_010340	>PCHAS_010320	>PY00032	>PF14_0367	>BBOV_III00034	>TP01_0032	>cgd1_320	>NCLIV_000320	>TGGT1_073220
>PVX_107740	>PCYB011330	>PKH_010350	>PCHAS_010330	>PY00033	>PFC0845c	>BBOV_III00035	>TP01_0033	>cgd1_330	>NCLIV_000330	>TGGT1_073230
>PVX_107745	>PCYB011340	>PKH_010360	>PCHAS_010340	>PY00034	>PF11_0254	>BBOV_III00036	>TP01_0034	>cgd1_340	>NCLIV_000340	>TGGT1_073240
>PVX_107750	>PCYB011350	>PKH_010370	>PCHAS_010350	>PY00035	>MAL13P1.287	>BBOV_III00037	>TP01_0035	>cgd1_350	>NCLIV_000350	>TGGT1_073250
>PVX_107755	>PCYB011360	>PKH_010380	>PCHAS_010360	>PY00036	>PFI0545w	>BBOV_III00038	>TP01_0036	>cgd1_360	>NCLIV_000360	>TGGT1_073260
>PVX_109778	>PCYB011370	>PKH_010390	>PCHAS_010370	>PY00037	>PFL0660w	>BBOV_III00039	>TP01_0037	>cgd1_370	>NCLIV_000370	>TGGT1_073270
>PVX_109780	>PCYB011380	>PKH_010400	>PCHAS_010380	>PY00038	>PFC0300c	>BBOV_III00040	>TP01_0038	>cgd1_380	>NCLIV_000380	>TGGT1_073380
>PVX_109785	>PCYB011390	>PKH_010410	>PCHAS_010390	>PY00039	>PF10_0039	>BBOV_III00041	>TP01_0039	>cgd1_390	>NCLIV_000390	>TGGT1_073390
>PVX_109790	>PCYB011400	>PKH_010420	>PCHAS_010400	>PY00040	>PFL2325c	>BBOV_III00042	>TP01_0040	>cgd1_400	>NCLIV_000400	>TGGT1_073400
>PVX_109795	>PCYB011410	>PKH_010430	>PCHAS_010410	>PY00041	>PF14_0053	>BBOV_III00043	>TP01_0041	>cgd1_410	>NCLIV_000410	>TGGT1_073410
>PVX_005565	>PCYB011420	>PKH_010440	>PCHAS_010420	>PY00042	>PFI1735c	>BBOV_III00044	>TP01_0042	>cgd1_420	>NCLIV_000420	>TGGT1_073520
>PVX_005570	>PCYB011430	>PKH_010450	>PCHAS_010430	>PY00043	>PFI1085w	>BBOV_III00045	>TP01_0043	>cgd1_430	>NCLIV_000430	>TGGT1_073530
>PVX_005575	>PCYB011440	>PKH_010460	>PCHAS_010440	>PY00044	>PF11_0358	>BBOV_III00046	>TP01_0044	>cgd1_440	>NCLIV_000440	>TGGT1_073540
>PVX_005580	>PCYB011450	>PKH_010465	>PCHAS_010450	>PY00045	>PFD1060w	>BBOV_III00047	>TP01_0045	>cgd1_450	>NCLIV_000450	>TGGT1_073550
>PVX_104180	>PCYB011460	>PKH_010470	>PCHAS_010460	>PY00046	>PFI1565w	>BBOV_III00048	>TP01_0046	>cgd1_460	>NCLIV_000460	>TGGT1_073560
>PVX_104185	>PCYB011470	>PKH_010480	>PCHAS_010470	>PY00047	>PF11_0200	>BBOV_III00049	>TP01_0047	>cgd1_470	>NCLIV_000470	>TGGT1_073570
>PVX_104190	>PCYB011480	>PKH_010490	>PCHAS_010480	>PY00048	>PFI0785c	>BBOV_III00050	>TP01_0048	>cgd1_480	>NCLIV_000480	>TGGT1_073580
>PVX_103660	>PCYB011490	>PKH_010495	>PCHAS_010490	>PY00049	>PFF0535c	>BBOV_III00051	>TP01_0049	>cgd1_490	>NCLIV_000490	>TGGT1_073590
>PVX_103665	>PCYB011500	>PKH_010500	>PCHAS_010500	>PY00050	>PF10_0015	>BBOV_III00052	>TP01_0050	>cgd1_500	>NCLIV_000500	>TGGT1_073600
>PVX_103670	>PCYB011510	>PKH_010510	>PCHAS_010510	>PY00051	>PFL2200w	>BBOV_III00053	>TP01_0051	>cgd1_510	>NCLIV_000510	>TGGT1_073610
>PVX_103675	>PCYB011520	>PKH_010520	>PCHAS_010520	>PY00052	>MAL13P1.413	>BBOV_III00054	>TP01_0052	>cgd1_520	>NCLIV_000520	>TGGT1_073620
>PVX_103680	>PCYB011530	>PKH_010540	>PCHAS_010530	>PY00053	>PFD1055w	>BBOV_III00055	>TP01_0053	>cgd1_530	>NCLIV_000530	>TGGT1_073630
>PVX_108760	>PCYB011540	>PKH_010550	>PCHAS_010540	>PY00054	>PF10_0148	>BBOV_III00056	>TP01_0054	>cgd1_540	>NCLIV_000540	>TGGT1_073640
>PVX_108765	>PCYB011550	>PKH_010560	>PCHAS_010550	>PY00055	>PF14_0287	>BBOV_III00057	>TP01_0055	>cgd1_550	>NCLIV_000550	>TGGT1_073650
>PVX_108770	>PCYB011560	>PKH_010570	>PCHAS_010560	>PY00056	>MAL13P1.283	>BBOV_III00058	>TP01_0056	>cgd1_560	>NCLIV_000560	>TGGT1_073660
>PVX_108775	>PCYB011570	>PKH_010580	>PCHAS_010570	>PY00057	>PFA0505c	>BBOV_III00059	>TP01_0057	>cgd1_570	>NCLIV_000570	>TGGT1_073670
>PVX_102630	>PCYB011580	>PKH_010590	>PCHAS_010580	>PY00058	>PFF0590c	>BBOV_III00060	>TP01_0058	>cgd1_580	>NCLIV_000580	>TGGT1_073680
>PVX_102635	>PCYB011590	>PKH_010600	>PCHAS_010590	>PY00059	>PFB0290c	>BBOV_III00061	>TP01_0059	>cgd1_590	>NCLIV_000590	>TGGT1_073690
>PVX_102640	>PCYB011600	>PKH_010610	>PCHAS_010600	>PY00060	>PF14_0481	>BBOV_III00062	>TP01_0060	>cgd1_600	>NCLIV_000600	>TGGT1_073700
>PVX_102645	>PCYB011610	>PKH_010615	>PCHAS_010610	>PY00061	>MAL13P1.43	>BBOV_III00063	>TP01_0061	>cgd1_610	>NCLIV_000610	>TGGT1_073710
>PVX_115985	>PCYB011620	>PKH_010620	>PCHAS_010620	>PY00062	>PFL1435c	>BBOV_III00064	>TP01_0062	>cgd1_620	>NCLIV_000620	>TGGT1_073720
>PVX_115990	>PCYB011630	>PKH_010630	>PCHAS_010630	>PY00063	>PFC0241w	>BBOV_III00065	>TP01_0063	>cgd1_630	>NCLIV_000630	>TGGT1_073730
>PVX_106720	>PCYB011640	>PKH_010640	>PCHAS_010640	>PY00064	>PFL1750c	>BBOV_III00066	>TP01_0064	>cgd1_640	>NCLIV_000640	>TGGT1_073740
>PVX_106725	>PCYB011650	>PKH_010650	>PCHAS_010650	>PY00065	>PF13_0058	>BBOV_III00067	>TP01_0065	>cgd1_650	>NCLIV_000650	>TGGT1_073750
>PVX_106730	>PCYB011660	>PKH_010660	>PCHAS_010660	>PY00066	>PF14_0597	>BBOV_III00068	>TP01_0066	>cgd1_660	>NCLIV_000660	>TGGT1_073760
>PVX_104690	>PCYB011670	>PKH_010670	>PCHAS_010670	>PY00067	>MAL13P1.343	>BBOV_III00069	>TP01_0067	>cgd1_670	>NCLIV_000670	>TGGT1_073770
>PVX_104695	>PCYB011680	>PKH_010680	>PCHAS_010680	>PY00068	>PFC0745c	>BBOV_III00070	>TP01_0068	>cgd1_680	>NCLIV_000680	>TGGT1_073780
>PVX_104700	>PCYB011690	>PKH_010690	>PCHAS_010690	>PY00069	>PFL0623c-b	>BBOV_III00071	>TP01_0069	>cgd1_690	>NCLIV_000690	>TGGT1_073790
>PVX_120330	>PCYB011700	>PKH_010700	>PCHAS_010700	>PY00070	>PFL0623c-a	>BBOV_III00072	>TP01_0070	>cgd1_700	>NCLIV_000700	>TGGT1_073800
>PVX_120335	>PCYB011710	>PKH_010710	>PCHAS_010710	>PY00071	>PF10_0070a	>BBOV_III00073	>TP01_0071	>cgd1_710	>NCLIV_000710	>TGGT1_073810
>PVX_120340	>PCYB011720	>PKH_010720	>PCHAS_010720	>PY00072	>MAL13P1.77	>BBOV_III00074	>TP01_0072	>cgd1_720	>NCLIV_000711	>TGGT1_073820
>PVX_105700	>PCYB011730	>PKH_010730	>PCHAS_010730	>PY00073	>PFC0271c	>BBOV_III00075	>TP01_0073	>cgd1_730	>NCLIV_000712	>TGGT1_073830
>PVX_105705	>PCYB011740	>PKH_010740	>PCHAS_010740	>PY00074	>PFD0765w	>BBOV_III00076	>TP01_0074	>cgd1_740	>NCLIV_000720	>TGGT1_073840
>PVX_105710	>PCYB011750	>PKH_010750	>PCHAS_010750	>PY00075	>PF14_0425	>BBOV_III00077	>TP01_0075	>cgd1_750	>NCLIV_000725	>TGGT1_073850
>PVX_242295	>PCYB011760	>PKH_010760	>PCHAS_010760	>PY00076	>PF11_0455a	>BBOV_III00078	>TP01_0076	>cgd1_760	>NCLIV_000730	>TGGT1_073860
>PVX_102125	>PCYB011770	>PKH_010770	>PCHAS_010770	>PY00077	>MAL13P1.329	>BBOV_III00079	>TP01_0077	>cgd1_770	>NCLIV_000740	>TGGT1_073870
>PVX_102130	>PCYB011780	>PKH_010780	>PCHAS_010780	>PY00078	>PFC0610c	>BBOV_III00080	>TP01_0078	>cgd1_780	>NCLIV_000750	>TGGT1_073880
>PVX_241290	>PCYB011790	>PKH_010790	>PCHAS_010790	>PY00079	>PF14_0577	>BBOV_III00081	>TP01_0079	>cgd1_790	>NCLIV_000760	>TGGT1_073890
>PVX_241295	>PCYB011800	>PKH_010800	>PCHAS_010800	>PY00080	>PFD0750w	>BBOV_III00082	>TP01_0080	>cgd1_800	>NCLIV_000770	>TGGT1_073900
>PVX_108255	>PCYB011810	>PKH_010810	>PCHAS_010810	>PY00081	>PF13_0357	>BBOV_III00083	>TP01_0081	>cgd1_810	>NCLIV_000780	>TGGT1_073910
>PVX_108260	>PCYB011820	>PKH_010820	>PCHAS_010820	>PY00082	>PF11_0180	>BBOV_III00084	>TP01_0082	>cgd1_820	>NCLIV_000790	>TGGT1_073920
>PVX_107230	>PCYB011830	>PKH_010830	>PCHAS_010830	>PY00083	>PF10_0155	>BBOV_III00085	>TP01_0083	>cgd1_830	>NCLIV_000800	>TGGT1_073930
>PVX_107235	>PCYB011840	>PKH_010840	>PCHAS_010840	>PY00084	>PFL2220w	>BBOV_III00086	>TP01_0084	>cgd1_840	>NCLIV_000810	>TGGT1_073940
>PVX_184280	>PCYB011850	>PKH_010850	>PCHAS_010850	>PY00085	>PF14_0050	>BBOV_III00087	>TP01_0085	>cgd1_850	>NCLIV_000820	>TGGT1_073950
>PVX_184285	>PCYB011860	>PKH_010860	>PCHAS_010860	>PY00086	>PF13_0272	>BBOV_III00088	>TP01_0086	>cgd1_860	>NCLIV_000830	>TGGT1_073960
>PVX_109275	>PCYB011870	>PKH_010870	>PCHAS_010870	>PY00087	>PFB0090c	>BBOV_III00089	>TP01_0087	>cgd1_870	>NCLIV_000840	>TGGT1_073970
>PVX_109280	>PCYB011880	>PKH_010880	>PCHAS_010880	>PY00088	>MAL8P1.1	>BBOV_III00090	>TP01_0088	>cgd1_880	>NCLIV_000850	>TGGT1_073980
>PVX_014625	>PCYB011890	>PKH_010890	>PCHAS_010890	>PY00089	>PF14_0449	>BBOV_III00091	>TP01_0089	>cgd1_890	>NCLIV_000860	>TGGT1_073990
>PVX_014630	>PCYB011900	>PKH_010900	>PCHAS_010900	>PY00090	>PF07_0014	>BBOV_III00092	>TP01_0090	>cgd1_900	>NCLIV_000870	>TGGT1_074000
>PVX_018150	>PCYB011910	>PKH_010910	>PCHAS_010910	>PY00091	>PF14_0557	>BBOV_III00093	>TP01_0091	>cgd1_910	>NCLIV_000880	>TGGT1_074010
>PVX_018155	>PCYB011920	>PKH_010920	>PCHAS_010920	>PY00092	>PFI0855w	>BBOV_III00094	>TP01_0092	>cgd1_920	>NCLIV_000890	>TGGT1_074020
>PVX_011610	>PCYB011930	>PKH_010930	>PCHAS_010930	>PY00093	>PFD0375w	>BBOV_III00095	>TP01_0093	>cgd1_930	>NCLIV_000900	>TGGT1_074030
>PVX_011615	>PCYB011940	>PKH_010940	>PCHAS_010940	>PY00094	>PF13_0178	>BBOV_III00096	>TP01_0094	>cgd1_940	>NCLIV_000910	>TGGT1_074040
>PVX_010605	>PCYB011950	>PKH_010950	>PCHAS_010950	>PY00095	>PF13_0329	>BBOV_III00097	>TP01_0095	>cgd1_950	>NCLIV_000920	>TGGT1_074050
>PVX_010610	>PCYB011960	>PKH_010960	>PCHAS_010960	>PY00096	>PF14_0587	>BBOV_III00098	>TP01_0096	>cgd1_960	>NCLIV_000930	>TGGT1_074060
>PVX_019160	>PCYB011970	>PKH_010970	>PCHAS_010970	>PY00097	>PF14_0231	>BBOV_III00099	>TP01_0097	>cgd1_970	>NCLIV_000940	>TGGT1_074070
>PVX_019165	>PCYB011980	>PKH_010980	>PCHAS_010980	>PY00098	>PFC0085c	>BBOV_III00100	>TP01_0098	>cgd1_980	>NCLIV_000950	>TGGT1_074080
>PVX_009590	>PCYB011990	>PKH_010990	>PCHAS_010990	>PY00099	>PFC0595c	>BBOV_III00101	>TP01_0099	>cgd1_990	>NCLIV_000960	>TGGT1_074090
>PVX_009595	>PCYB012000	>PKH_011000	>PCHAS_011000	>PY00100	>PFI0435c	>BBOV_III00102	>TP01_0100	>cgd1_1000	>NCLIV_000970	>TGGT1_074100
>PVX_009600	>PCYB012010	>PKH_011010	>PCHAS_011010	>PY00101	>PFL2440w	>BBOV_III00103	>TP01_0101	>cgd1_1010	>NCLIV_000980	>TGGT1_074110
>PVX_017140	>PCYB012020	>PKH_011020	>PCHAS_011020	>PY00102	>PF11_0207	>BBOV_III00104	>TP01_0102	>cgd1_1020	>NCLIV_000990	>TGGT1_074120
>PVX_017145	>PCYB012030	>PKH_011030	>PCHAS_011030	>PY00103	>PF13_0310	>BBOV_III00105	>TP01_0103	>cgd1_1030	>NCLIV_001000	>TGGT1_074140
>PVX_018655	>PCYB012040	>PKH_011040	>PCHAS_011040	>PY00104	>PFE0850c	>BBOV_III00106	>TP01_0104	>cgd1_1040	>NCLIV_001010	>TGGT1_074150
>PVX_018660	>PCYB012050	>PKH_011050	>PCHAS_011050	>PY00105	>PF10_0187	>BBOV_III00107	>TP01_0105	>cgd1_1050	>NCLIV_001020	>TGGT1_074160
>PVX_024685	>PCYB012060	>PKH_011060	>PCHAS_011060	>PY00106	>PFE0990w	>BBOV_III00108	>TP01_0106	>cgd1_1060	>NCLIV_001030	>TGGT1_074170
>PVX_024690	>PCYB012070	>PKH_011070	>PCHAS_011070	>PY00107	>PF11_0313	>BBOV_III00109	>TP01_0107	>cgd1_1070	>NCLIV_001040	>TGGT1_074180
>PVX_020170	>PCYB012080	>PKH_011080	>PCHAS_011080	>PY00108	>PFI0240c	>BBOV_III00110	>TP01_0108	>cgd1_1080	>NCLIV_001050	>TGGT1_074190
>PVX_020175	>PCYB012090	>PKH_011090	>PCHAS_011090	>PY00109	>PF14_0576	>BBOV_III00111	>TP01_0109	>cgd1_1090	>NCLIV_001060	>TGGT1_074200
>PVX_008085	>PCYB012100	>PKH_011100	>PCHAS_011100	>PY00110	>PF14_0316	>BBOV_III00112	>TP01_0110	>cgd1_1100	>NCLIV_001070	>TGGT1_074210
>PVX_007585	>PCYB012110	>PKH_011110	>PCHAS_011110	>PY00111	>PFB0275w	>BBOV_III00113	>TP01_0111	>cgd1_1110	>NCLIV_001080	>TGGT1_074220
>PVX_007080	>PCYB012120	>PKH_011120	>PCHAS_011120	>PY00112	>PFL0130c	>BBOV_III00114	>TP01_0112	>cgd1_1120	>NCLIV_001090	>TGGT1_074230
>PVX_007085	>PCYB012130	>PKH_011130	>PCHAS_011130	>PY00113	>MAL7P1.64	>BBOV_III00115	>TP01_0113	>cgd1_1130	>NCLIV_001100	>TGGT1_074240
>PVX_022185	>PCYB012140	>PKH_011140	>PCHAS_011140	>PY00114	>PF11_0174	>BBOV_III00116	>TP01_0114	>cgd1_1140	>NCLIV_001110	>TGGT1_074250
>PVX_020675	>PCYB012150	>PKH_011150	>PCHAS_011150	>PY00115	>PFA0420w	>BBOV_III00117	>TP01_0115	>cgd1_1150	>NCLIV_001120	>TGGT1_074260
>PVX_020680	>PCYB012160	>PKH_011160	>PCHAS_011160	>PY00116	>PF13_0107	>BBOV_III00118	>TP01_0116	>cgd1_1160	>NCLIV_001130	>TGGT1_074280
>PVX_024185	>PCYB012170	>PKH_011170	>PCHAS_011170	>PY00117	>PF14_0575a	>BBOV_III00119	>TP01_0117	>cgd1_1170	>NCLIV_001135	>TGGT1_074290
>PVX_023685	>PCYB012180	>PKH_011180	>PCHAS_011180	>PY00118	>PF14_0069	>BBOV_III00120	>TP01_0118	>cgd1_1180	>NCLIV_001140	>TGGT1_074400
>PVX_023185	>PCYB012190	>PKH_011190	>PCHAS_011190	>PY00119	>PFI1670c	>BBOV_III00121	>TP01_0119	>cgd1_1190	>NCLIV_001150	>TGGT1_074410
>PVX_013620	>PCYB012200	>PKH_011200	>PCHAS_011200	>PY00120	>PF14_0142	>BBOV_III00122	>TP01_0120	>cgd1_1200	>NCLIV_001160	>TGGT1_074420
>PVX_013625	>PCYB012210	>PKH_011210	>PCHAS_011210	>PY00121	>PFL1840w	>BBOV_III00123	>TP01_0121	>cgd1_1210	>NCLIV_001170	>TGGT1_074430
>PVX_014125	>PCYB012220	>PKH_011220	>PCHAS_011220	>PY00122	>PFL1735c	>BBOV_III00124	>TP01_0122	>cgd1_1220	>NCLIV_001180	>TGGT1_074440
>PVX_010100	>PCYB012230	>PKH_011230	>PCHAS_011230	>PY00123	>PF10_0070	>BBOV_III00125	>TP01_0123	>cgd1_1230	>NCLIV_001190	>TGGT1_074450
>PVX_010105	>PCYB012240	>PKH_011240	>PCHAS_011240	>PY00124	>PFI1830c	>BBOV_III00126	>TP01_0124	>cgd1_1240	>NCLIV_001200	>TGGT1_074460
>PVX_164265	>PCYB012250	>PKH_011250	>PCHAS_011250	>PY00125	>PFI0790w	>BBOV_III00127	>TP01_0125	>cgd1_1250	>NCLIV_001210	>TGGT1_074480
>PVX_021680	>PCYB012260	>PKH_011252	>PCHAS_011260	>PY00126	>PFL0175c	>BBOV_III00128	>TP01_0126	>cgd1_1260	>NCLIV_001220	>TGGT1_074490
>PVX_021685	>PCYB012270	>PKH_011260	>PCHAS_011270	>PY00127	>MAL8P1.43	>BBOV_III00129	>TP01_0127	>cgd1_1270	>NCLIV_001230	>TGGT1_074500
>PVX_009090	>PCYB012280	>PKH_011270	>PCHAS_011280	>PY00128	>PFE1260c	>BBOV_III00130	>TP01_0128	>cgd1_1280	>NCLIV_001240	>TGGT1_074510
>PVX_022685	>PCYB012290	>PKH_011280	>PCHAS_011290	>PY00129	>PF07_0059	>BBOV_III00131	>TP01_0129	>cgd1_1290	>NCLIV_001250	>TGGT1_074520
>PVX_021180	>PCYB012300	>PKH_011290	>PCHAS_011300	>PY00130	>MAL8P1.58	>BBOV_III00132	>TP01_0130	>cgd1_1300	>NCLIV_001260	>TGGT1_074530
>PVX_017645	>PCYB012310	>PKH_011300	>PCHAS_011310	>PY00131	>PFA0015c	>BBOV_III00133	>TP01_0131	>cgd1_1310	>NCLIV_001270	>TGGT1_074540
>PVX_017650	>PCYB012320	>PKH_011310	>PCHAS_011320	>PY00132	>PFA0270c	>BBOV_III00134	>TP01_0132	>cgd1_1320	>NCLIV_001280	>TGGT1_074550
>PVX_012115	>PCYB012330	>PKH_011320	>PCHAS_011330	>PY00133	>PF14_0268	>BBOV_III00135	>TP01_0133	>cgd1_1330	>NCLIV_001290	>TGGT1_074560
>PVX_019665	>PCYB012340	>PKH_011330	>PCHAS_011340	>PY00134	>PFL0190w	>BBOV_III00136	>TP01_0134	>cgd1_1340	>NCLIV_001300	>TGGT1_074570
>PVX_019670	>PCYB012350	>PKH_011340	>PCHAS_011350	>PY00135	>PFB0640c	>BBOV_III00137	>TP01_0135	>cgd1_1350	>NCLIV_001310	>TGGT1_074580
>PVX_015130	>PCYB012360	>PKH_011350	>PCHAS_011360	>PY00136	>PF13_0165	>BBOV_III00138	>TP01_0136	>cgd1_1360	>NCLIV_001320	>TGGT1_074590
>PVX_015135	>PCYB012370	>PKH_011360	>PCHAS_011370	>PY00137	>MAL8P1.22	>BBOV_III00139	>TP01_0137	>cgd1_1370	>NCLIV_001330	>TGGT1_074600
>PVX_185285	>PCYB012380	>PKH_011370	>PCHAS_011380	>PY00138	>PFC0486c	>BBOV_III00140	>TP01_0138	>cgd1_1380	>NCLIV_001340	>TGGT1_074610
>PVX_015635	>PCYB012390	>PKH_011380	>PCHAS_011390	>PY00139	>MAL13P1.347	>BBOV_III00141	>TP01_0139	>cgd1_1390	>NCLIV_001350	>TGGT1_074620
>PVX_015640	>PCYB012400	>PKH_011390	>PCHAS_011400	>PY00140	>PFE0540w	>BBOV_III00142	>TP01_0140	>cgd1_1400	>NCLIV_001360	>TGGT1_074630
>PVX_013120	>PCYB012410	>PKH_011400	>PCHAS_011410	>PY00141	>PF14_0076	>BBOV_III00143	>TP01_0141	>cgd1_1410	>NCLIV_001370	>TGGT1_074640
>PVX_183275	>PCYB012420	>PKH_011410	>PCHAS_011420	>PY00142	>PF14_0612	>BBOV_III00144	>TP01_0142	>cgd1_1420	>NCLIV_001380	>TGGT1_074650
>PVX_183280	>PCYB012430	>PKH_011420	>PCHAS_011430	>PY00143	>PF14_0075	>BBOV_III00145	>TP01_0143	>cgd1_1430	>NCLIV_001390	>TGGT1_074660
>PVX_011110	>PCYB012440	>PKH_011430	>PCHAS_011440	>PY00144	>PF13_0119	>BBOV_III00146	>TP01_0144	>cgd1_1440	>NCLIV_001395	>TGGT1_074670
>PVX_006080	>PCYB012450	>PKH_011440	>PCHAS_011450	>PY00145	>PFC0400w	>BBOV_III00147	>TP01_0145	>cgd1_1450	>NCLIV_001400	>TGGT1_074680
>PVX_168265	>PCYB012460	>PKH_011450	>PCHAS_011460	>PY00146	>MAL7P1.83	>BBOV_III00148	>TP01_0146	>cgd1_1460	>NCLIV_001410	>TGGT1_074690
>PVX_168270	>PCYB012470	>PKH_011460	>PCHAS_011470	>PY00147	>PF11_0166	>BBOV_III00149	>TP01_0147	>cgd1_1470	>NCLIV_001420	>TGGT1_074700
>PVX_169270	>PCYB012480	>PKH_011470	>PCHAS_011480	>PY00148	>PFB0615c	>BBOV_III00150	>TP01_0148	>cgd1_1480	>NCLIV_001430	>TGGT1_074810
>PVX_181275	>PCYB012490	>PKH_011480	>PCHAS_011490	>PY00149	>PF11_0244	>BBOV_III00151	>TP01_0149	>cgd1_1490	>NCLIV_001440	>TGGT1_074820
>PVX_006580	>PCYB012500	>PKH_011490	>PCHAS_011500	>PY00150	>PF13_0034	>BBOV_III00152	>TP01_0150	>cgd1_1500	>NCLIV_001450	>TGGT1_074830
>PVX_016140	>PCYB012510	>PKH_011500	>PCHAS_011510	>PY00151	>PFI1030c-a	>BBOV_III00153	>TP01_0151	>cgd1_1510	>NCLIV_001460	>TGGT1_074840
>PVX_016640	>PCYB012520	>PKH_011510	>PCHAS_011520	>PY00152	>PFI1030c-b	>BBOV_III00154	>TP01_0152	>cgd1_1520	>NCLIV_001470	>TGGT1_074850
>PVX_186285	>PCYB012530	>PKH_011520	>PCHAS_011530	>PY00153	>PF10_0150	>BBOV_III00155	>TP01_0153	>cgd1_1530	>NCLIV_001480	>TGGT1_074860
>PVX_186290	>PCYB012540	>PKH_011530	>PCHAS_011540	>PY00154	>PF08_0040	>BBOV_III00156	>TP01_0154	>cgd1_1540	>NCLIV_001490	>TGGT1_074870
>PVX_074690	>PCYB012550	>PKH_011540	>PCHAS_020010	>PY00155	>PFB0245c	>BBOV_III00157	>TP01_0155	>cgd1_1550	>NCLIV_001500	>TGGT1_074880
>PVX_074695	>PCYB012560	>PKH_011550	>PCHAS_020020	>PY00156	>PF11_0476	>BBOV_III00158	>TP01_0156	>cgd1_1560	>NCLIV_001510	>TGGT1_074890
>PVX_027190	>PCYB012570	>PKH_011560	>PCHAS_020030	>PY00157	>PFE1395c	>BBOV_III00159	>TP01_0157	>cgd1_1570	>NCLIV_001520	>TGGT1_074900
>PVX_079195	>PCYB012580	>PKH_011570	>PCHAS_020040	>PY00158	>PF11_0336	>BBOV_III00160	>TP01_0158	>cgd1_1580	>NCLIV_001530	>TGGT1_074910
>PVX_163260	>PCYB012590	>PKH_011580	>PCHAS_020050	>PY00159	>PF13_0225	>BBOV_III00161	>TP01_0159	>cgd1_1590	>NCLIV_001540	>TGGT1_074920
>PVX_163265	>PCYB012600	>PKH_011590	>PCHAS_020060	>PY00160	>PF07_0095	>BBOV_III00162	>TP01_0160	>cgd1_1600	>NCLIV_001550	>TGGT1_074930
>PVX_155260	>PCYB012610	>PKH_011600	>PCHAS_020070	>PY00161	>PF11_0329	>BBOV_III00163	>TP01_0161	>cgd1_1610	>NCLIV_001560	>TGGT1_074940
>PVX_034190	>PCYB012620	>PKH_011610	>PCHAS_020080	>PY00162	>PF14_0039	>BBOV_III00164	>TP01_0162	>cgd1_1620	>NCLIV_001570	>TGGT1_074950
>PVX_248300	>PCYB012630	>PKH_011630	>PCHAS_020090	>PY00163	>PF13_0099	>BBOV_III00165	>TP01_0163	>cgd1_1630	>NCLIV_001580	>TGGT1_074960
>PVX_062690	>PCYB012640	>PKH_011640	>PCHAS_020100	>PY00164	>PFC0870w	>BBOV_III00166	>TP01_0164	>cgd1_1640	>NCLIV_001590	>TGGT1_074970
>PVX_060690	>PCYB012650	>PKH_011650	>PCHAS_020110	>PY00165	>PF10_0210	>BBOV_III00167	>TP01_0165	>cgd1_1650	>NCLIV_001600	>TGGT1_074980
>PVX_038690	>PCYB012650	>PKH_011660	>PCHAS_020120	>PY00166	>PF14_0035	>BBOV_III00168	>TP01_0166	>cgd1_1660	>NCLIV_001610	>TGGT1_074990
>PVX_069690	>PCYB021010	>PKH_011670	>PCHAS_020130	>PY00167	>PF07_0051	>BBOV_III00169	>TP01_0167	>cgd1_1670	>NCLIV_001620	>TGGT1_075000
>PVX_077195	>PCYB021020	>PKH_011680	>PCHAS_020140	>PY00168	>PFF1595c	>BBOV_III00170	>TP01_0168	>cgd1_1680	>NCLIV_001630	>TGGT1_075010
>PVX_176270	>PCYB021030	>PKH_011690	>PCHAS_020150	>PY00169	>PFL1970w	>BBOV_III00171	>TP01_0169	>cgd1_1690	>NCLIV_001640	>TGGT1_075020
>PVX_176275	>PCYB021040	>PKH_011700	>PCHAS_020160	>PY00170	>PFD0615c	>BBOV_III00172	>TP01_0170	>cgd1_1700	>NCLIV_001650	>TGGT1_075030
>PVX_035190	>PCYB021050	>PKH_011710	>PCHAS_020170	>PY00171	>PF13_0141	>BBOV_III00173	>TP01_0171	>cgd1_1710	>NCLIV_001660	>TGGT1_075040
>PVX_063190	>PCYB021060	>PKH_011720	>PCHAS_020180	>PY00172	>MAL7P1.122	>BBOV_III00174	>TP01_0172	>cgd1_1720	>NCLIV_001670	>TGGT1_075050
>PVX_029190	>PCYB021070	>PKH_011730	>PCHAS_020190	>PY00173	>PFI1820w	>BBOV_III00175	>TP01_0173	>cgd1_1730	>NCLIV_001680	>TGGT1_075060
>PVX_161260	>PCYB021080	>PKH_011740	>PCHAS_020200	>PY00174	>MAL7P1.55	>BBOV_III00176	>TP01_0174	>cgd1_1740	>NCLIV_001690	>TGGT1_075070
>PVX_030690	>PCYB021090	>PKH_011750	>PCHAS_020210	>PY00175	>MAL13P1.356	>BBOV_III00177	>TP01_0175	>cgd1_1750	>NCLIV_001700	>TGGT1_075080
>PVX_061190	>PCYB021100	>PKH_011760	>PCHAS_020220	>PY00176	>PF14_0773	>BBOV_III00178	>TP01_0176	>cgd1_1760	>NCLIV_001710	>TGGT1_075090
>PVX_182275	>PCYB021110	>PKH_011770	>PCHAS_020230	>PY00177	>PFF0010w	>BBOV_III00179	>TP01_0177	>cgd1_1770	>NCLIV_001720	>TGGT1_075100
>PVX_068190	>PCYB021120	>PKH_011780	>PCHAS_020240	>PY00178	>PFD1015c	>BBOV_III00180	>TP01_0178	>cgd1_1780	>NCLIV_001730	>TGGT1_075110
>PVX_075695	>PCYB021130	>PKH_011790	>PCHAS_020250	>PY00179	>PFL1955w	>BBOV_III00181	>TP01_0179	>cgd1_1790	>NCLIV_001740	>TGGT1_075120
>PVX_067190	>PCYB021140	>PKH_020010	>PCHAS_020260	>PY00180	>PF07_0049	>BBOV_III00182	>TP01_0180	>cgd1_1800	>NCLIV_001750	>TGGT1_075130
>PVX_078195	>PCYB021150	>PKH_020020	>PCHAS_020270	>PY00181	>PFD0635c	>BBOV_III00183	>TP01_0181	>cgd1_1810	>NCLIV_001760	>TGGT1_075140
>PVX_063690	>PCYB021160	>PKH_020030	>PCHAS_020280	>PY00182	>PF11_0145	>BBOV_III00184	>TP01_0182	>cgd1_1820	>NCLIV_001770	>TGGT1_075150
>PVX_148260	>PCYB021170	>PKH_020040	>PCHAS_020290	>PY00183	>PFL1055c	>BBOV_III00185	>TP01_0183	>cgd1_1830	>NCLIV_001780	>TGGT1_075160
>PVX_033190	>PCYB021180	>PKH_020050	>PCHAS_020300	>PY00184	>MAL7P1.212	>BBOV_III00186	>TP01_0184	>cgd1_1840	>NCLIV_001790	>TGGT1_075170
>PVX_061690	>PCYB021190	>PKH_020060	>PCHAS_020310	>PY00185	>PFD1245c	>BBOV_III00187	>TP01_0185	>cgd1_1850	>NCLIV_001800	>TGGT1_075180
>PVX_026690	>PCYB021200	>PKH_020070	>PCHAS_020320	>PY00186	>PF10_0268	>BBOV_III00188	>TP01_0186	>cgd1_1860	>NCLIV_001810	>TGGT1_075190
>PVX_034690	>PCYB021210	>PKH_020080	>PCHAS_020330	>PY00187	>PF13_0130	>BBOV_III00189	>TP01_0187	>cgd1_1870	>NCLIV_001820	>TGGT1_075200
>PVX_029690	>PCYB021220	>PKH_020090	>PCHAS_020340	>PY00188	>PFL0340w	>BBOV_III00190	>TP01_0188	>cgd1_1880	>NCLIV_001830	>TGGT1_075210
>PVX_150260	>PCYB021230	>PKH_020100	>PCHAS_020350	>PY00189	>PFB0391c-a	>BBOV_III00191	>TP01_0189	>cgd1_1890	>NCLIV_001840	>TGGT1_075220
>PVX_067690	>PCYB021240	>PKH_020110	>PCHAS_020360	>PY00190	>PFB0391c-b	>BBOV_III00192	>TP01_0190	>cgd1_1900	>NCLIV_001850	>TGGT1_075230
>PVX_141260	>PCYB021250	>PKH_020120	>PCHAS_020370	>PY00191	>PF07_0043	>BBOV_III00193	>TP01_0191	>cgd1_1910	>NCLIV_001860	>TGGT1_075240
>PVX_209290	>PCYB021260	>PKH_020130	>PCHAS_020380	>PY00192	>PF14_0749	>BBOV_III00194	>TP01_0192	>cgd1_1920	>NCLIV_001870	>TGGT1_075250
>PVX_064690	>PCYB021270	>PKH_020140	>PCHAS_020390	>PY00193	>PF08_0136	>BBOV_III00195	>TP01_0193	>cgd1_1930	>NCLIV_001880	>TGGT1_075260
>PVX_027690	>PCYB021280	>PKH_020150	>PCHAS_020400	>PY00194	>PF11_0177	>BBOV_III00196	>TP01_0194	>cgd1_1940	>NCLIV_001890	>TGGT1_075270
>PVX_077695	>PCYB021290	>PKH_020160	>PCHAS_020410	>PY00195	>MAL7P1.56	>BBOV_III00197	>TP01_0195	>cgd1_1950	>NCLIV_001900	>TGGT1_075280
>PVX_052190	>PCYB021300	>PKH_020170	>PCHAS_020420	>PY00196	>PFE0195w	>BBOV_III00198	>TP01_0196	>cgd1_1960	>NCLIV_001910	>TGGT1_075290
>PVX_028190	>PCYB021310	>PKH_020180	>PCHAS_020430	>PY00197	>PF14_0295	>BBOV_III00199	>TP01_0197	>cgd1_1970	>NCLIV_001920	>TGGT1_075300
>PVX_064190	>PCYB021320	>PKH_020190	>PCHAS_020440	>PY00198	>PF14_0233	>BBOV_III00200	>TP01_0198	>cgd1_1980	>NCLIV_001930	>TGGT1_075310
>PVX_068690	>PCYB021330	>PKH_020200	>PCHAS_020450	>PY00199	>PFE0900w	>BBOV_III00201	>TP01_0199	>cgd1_1990	>NCLIV_001940	>TGGT1_075320
>PVX_075195	>PCYB021340	>PKH_020210	>PCHAS_020460	>PY00200	>PF14_0378	>BBOV_III00202	>TP01_0200	>cgd1_2000	>NCLIV_001950	>TGGT1_075330
>PVX_076195	>PCYB021350	>PKH_020220	>PCHAS_020470	>PY00201	>PF13_0251	>BBOV_III00203	>TP01_0201	>cgd1_2010	>NCLIV_001960	>TGGT1_075340
>PVX_025690	>PCYB021360	>PKH_020230	>PCHAS_020480	>PY00202	>PF14_0688	>BBOV_III00204	>TP01_0202	>cgd1_2020	>NCLIV_001970	>TGGT1_075350
>PVX_078695	>PCYB021370	>PKH_020240	>PCHAS_020490	>PY00203	>PF07_0048	>BBOV_III00205	>TP01_0203	>cgd1_2030	>NCLIV_001980	>TGGT1_075360
>PVX_048690	>PCYB021380	>PKH_020250	>PCHAS_020500	>PY00204	>MAL7P1.187	>BBOV_III00206	>TP01_0204	>cgd1_2040	>NCLIV_001990	>TGGT1_075370
>PVX_026190	>PCYB021390	>PKH_020260	>PCHAS_020510	>PY00205	>PFF1095w	>BBOV_III00207	>TP01_0205	>cgd1_2050	>NCLIV_002000	>TGGT1_075380
>PVX_065690	>PCYB021400	>PKH_020270	>PCHAS_020520	>PY00206	>PF13_0282	>BBOV_III00208	>TP01_0206	>cgd1_2060	>NCLIV_002010	>TGGT1_075390
>PVX_039190	>PCYB021410	>PKH_020280	>PCHAS_020530	>PY00207	>PFI0715w	>BBOV_III00209	>TP01_0207	>cgd1_2070	>NCLIV_002020	>TGGT1_075400
>PVX_050690	>PCYB021420	>PKH_020290	>PCHAS_020540	>PY00208	>PFF0510w	>BBOV_III00210	>TP01_0208	>cgd1_2080	>NCLIV_002030	>TGGT1_075410
>PVX_145260	>PCYB021430	>PKH_020300	>PCHAS_020550	>PY00209	>PFF0865w	>BBOV_III00211	>TP01_0209	>cgd1_2090	>NCLIV_002040	>TGGT1_075420
>PVX_062190	>PCYB021440	>PKH_020310	>PCHAS_020560	>PY00210	>PF10_0295	>BBOV_III00212	>TP01_0210	>cgd1_2100	>NCLIV_002050	>TGGT1_075430
>PVX_032690	>PCYB021450	>PKH_020320	>PCHAS_020570	>PY00211	>PF08_0054	>BBOV_III00213	>TP01_0211	>cgd1_2110	>NCLIV_002060	>TGGT1_075440
>PVX_159260	>PCYB021460	>PKH_020330	>PCHAS_020580	>PY00212	>PFC0281w	>BBOV_III00214	>TP01_0212	>cgd1_2120	>NCLIV_002070	>TGGT1_075450
>PVX_073190	>PCYB021470	>PKH_020340	>PCHAS_020590	>PY00213	>PF14_0474	>BBOV_III00215	>TP01_0213	>cgd1_2130	>NCLIV_002080	>TGGT1_075460
>PVX_174270	>PCYB021480	>PKH_020350	>PCHAS_020600	>PY00214	>PF13_0301	>BBOV_III00216	>TP01_0214	>cgd1_2140	>NCLIV_002090	>TGGT1_075470
>PVX_053690	>PCYB021490	>PKH_020360	>PCHAS_020610	>PY00215	>PFD0900w	>BBOV_III00217	>TP01_0215	>cgd1_2150	>NCLIV_002100	>TGGT1_053990
>PVX_042690	>PCYB021500	>PKH_020370	>PCHAS_020620	>PY00216	>PF10_0307	>BBOV_III00218	>TP01_0216	>cgd1_2160	>NCLIV_002110	>TGGT1_054000
>PVX_028690	>PCYB021510	>PKH_020380	>PCHAS_020630	>PY00217	>PF10_0170	>BBOV_III00219	>TP01_0217	>cgd1_2170	>NCLIV_002120	>TGGT1_054010
>PVX_031190	>PCYB021520	>PKH_020390	>PCHAS_020640	>PY00218	>PFE0675c	>BBOV_III00220	>TP01_0218	>cgd1_2180	>NCLIV_002130	>TGGT1_054120
>PVX_057190	>PCYB021530	>PKH_020400	>PCHAS_020650	>PY00219	>PFI0720w	>BBOV_III00221	>TP01_0219	>cgd1_2190	>NCLIV_002140	>TGGT1_054130
>PVX_066190	>PCYB021540	>PKH_020410	>PCHAS_020660	>PY00220	>MAL13P1.236	>BBOV_III00222	>TP01_0220	>cgd1_2200	>NCLIV_002150	>TGGT1_054140
>PVX_070190	>PCYB021550	>PKH_020420	>PCHAS_020670	>PY00221	>PF13_0153	>BBOV_III00223	>TP01_0221	>cgd1_2210	>NCLIV_002160	>TGGT1_054150
>PVX_037190	>PCYB021560	>PKH_020430	>PCHAS_020680	>PY00222	>PFI1020c	>BBOV_III00224	>TP01_0222	>cgd1_2220	>NCLIV_002170	>TGGT1_054160
>PVX_030190	>PCYB021570	>PKH_020440	>PCHAS_020690	>PY00223	>PF11_0043	>BBOV_III00225	>TP01_0223	>cgd1_2230	>NCLIV_002180	>TGGT1_054170
>PVX_070690	>PCYB021580	>PKH_020450	>PCHAS_020700	>PY00224	>PF11_0289	>BBOV_III00226	>TP01_0224	>cgd1_2240	>NCLIV_002190	>TGGT1_054180
>PVX_144260	>PCYB021590	>PKH_020460	>PCHAS_020710	>PY00225	>PFE0810c	>BBOV_III00228	>TP01_0225	>cgd1_2250	>NCLIV_002200	>TGGT1_054190
>PVX_139260	>PCYB021600	>PKH_020470	>PCHAS_020720	>PY00226	>MAL8P1.72	>BBOV_III00229	>TP01_0226	>cgd1_2260	>NCLIV_002210	>TGGT1_054200
>PVX_069190	>PCYB021610	>PKH_020480	>PCHAS_020730	>PY00227	>PFE0245c	>BBOV_III00230	>TP01_0227	>cgd1_2270	>NCLIV_002220	>TGGT1_054210
>PVX_146260	>PCYB021620	>PKH_020490	>PCHAS_020740	>PY00228	>PF11_0351	>BBOV_III00231	>TP01_0228	>cgd1_2280	>NCLIV_002230	>TGGT1_054220
>PVX_065190	>PCYB021630	>PKH_020500	>PCHAS_020750	>PY00229	>PFB0445c	>BBOV_III00232	>TP01_0229	>cgd1_2290	>NCLIV_002240	>TGGT1_054230
>PVX_032190	>PCYB021640	>PKH_020510	>PCHAS_020760	>PY00230	>PFI0645w	>BBOV_III00233	>TP01_0230	>cgd1_2300	>NCLIV_002250	>TGGT1_054240
>PVX_053190	>PCYB021650	>PKH_020520	>PCHAS_020770	>PY00231	>PFL0665c	>BBOV_III00234	>TP01_0231	>cgd1_2310	>NCLIV_002260	>TGGT1_054250
>PVX_071690	>PCYB021660	>PKH_020530	>PCHAS_020780	>PY00232	>PF11_0268	>BBOV_III00235	>TP01_0232	>cgd1_2320	>NCLIV_002270	>TGGT1_054260
>PVX_054690	>PCYB021670	>PKH_020540	>PCHAS_020790	>PY00233	>MAL7P1.50	>BBOV_III00236	>TP01_0233	>cgd1_2330	>NCLIV_002280	>TGGT1_054270
>PVX_056190	>PCYB021680	>PKH_020550	>PCHAS_020800	>PY00234	>PFL1785c	>BBOV_III00237	>TP01_0234	>cgd1_2340	>NCLIV_002290	>TGGT1_054280
>PVX_058190	>PCYB021690	>PKH_020560	>PCHAS_020810	>PY00235	>PF11_0412	>BBOV_III00238	>TP01_0235	>cgd1_2350	>NCLIV_002300	>TGGT1_054290
>PVX_071190	>PCYB021700	>PKH_020570	>PCHAS_020820	>PY00236	>PFL1270w	>BBOV_III00239	>TP01_0236	>cgd1_2360	>NCLIV_002310	>TGGT1_054300
>PVX_051190	>PCYB021710	>PKH_020580	>PCHAS_020830	>PY00237	>PFE0270c	>BBOV_III00240	>TP01_0237	>cgd1_2370	>NCLIV_002320	>TGGT1_054310
>PVX_152260	>PCYB021720	>PKH_020590	>PCHAS_020840	>PY00238	>PF14_0531	>BBOV_III00241	>TP01_0238	>cgd1_2380	>NCLIV_002330	>TGGT1_054320
>PVX_031690	>PCYB021730	>PKH_020600	>PCHAS_020850	>PY00239	>PF14_0703	>BBOV_III00242	>TP01_0239	>cgd1_2390	>NCLIV_002340	>TGGT1_054330
>PVX_076695	>PCYB021740	>PKH_020610	>PCHAS_020860	>PY00240	>PF10_0063	>BBOV_III00243	>TP01_0240	>cgd1_2400	>NCLIV_002350	>TGGT1_054340
>PVX_072190	>PCYB021750	>PKH_020620	>PCHAS_020870	>PY00241	>PF08_0021	>BBOV_III00244	>TP01_0241	>cgd1_2410	>NCLIV_002360	>TGGT1_054350
>PVX_165265	>PCYB021760	>PKH_020630	>PCHAS_020880	>PY00242	>PF14_0472	>BBOV_III00245	>TP01_0242	>cgd1_2420	>NCLIV_002370	>TGGT1_054360
>PVX_198290	>PCYB021770	>PKH_020640	>PCHAS_020890	>PY00243	>PFE0250w	>BBOV_III00246	>TP01_0243	>cgd1_2430	>NCLIV_002380	>TGGT1_054370
>PVX_074190	>PCYB021780	>PKH_020650	>PCHAS_020900	>PY00244	>PF13_0075	>BBOV_III00247	>TP01_0244	>cgd1_2440	>NCLIV_002390	>TGGT1_054380
>PVX_050190	>PCYB021790	>PKH_020660	>PCHAS_020910	>PY00245	>PF10_0320a	>BBOV_III00248	>TP01_0245	>cgd1_2450	>NCLIV_002400	>TGGT1_054390
>PVX_160260	>PCYB021800	>PKH_020670	>PCHAS_020920	>PY00246	>PFA0465c	>BBOV_III00250	>TP01_0246	>cgd1_2460	>NCLIV_002410	>TGGT1_054400
>PVX_058690	>PCYB021810	>PKH_020680	>PCHAS_020930	>PY00247	>PF11_0211	>BBOV_III00251	>TP01_0247	>cgd1_2470	>NCLIV_002420	>TGGT1_054410
>PVX_033690	>PCYB021820	>PKH_020690	>PCHAS_020940	>PY00248	>PF14_0368	>BBOV_III00252	>TP01_0248	>cgd1_2480	>NCLIV_002430	>TGGT1_054420
>PVX_073690	>PCYB021830	>PKH_020700	>PCHAS_020950	>PY00249	>PF10_0102	>BBOV_III00253	>TP01_0249	>cgd1_2490	>NCLIV_002440	>TGGT1_054430
>PVX_055690	>PCYB021840	>PKH_020710	>PCHAS_020960	>PY00250	>PFB0010w	>BBOV_III00254	>TP01_0250	>cgd1_2500	>NCLIV_002450	>TGGT1_054440
>PVX_177275	>PCYB021850	>PKH_020720	>PCHAS_020970	>PY00251	>PF14_0461	>BBOV_III00255	>TP01_0251	>cgd1_2510	>NCLIV_002460	>TGGT1_054450
>PVX_066690	>PCYB021860	>PKH_020730	>PCHAS_020980	>PY00252	>PFB0095c	>BBOV_III00256	>TP01_0252	>cgd1_2520	>NCLIV_002470	>TGGT1_054460
>PVX_072690	>PCYB021870	>PKH_020740	>PCHAS_020990	>PY00253	>PFE0275w	>BBOV_III00257	>TP01_0253	>cgd1_2530	>NCLIV_002480	>TGGT1_054470
>PVX_195290	>PCYB021880	>PKH_020750	>PCHAS_021000	>PY00254	>PFE0350c	>BBOV_III00258	>TP01_0254	>cgd1_2540	>NCLIV_002490	>TGGT1_054480
>PVX_162260	>PCYB021890	>PKH_020760	>PCHAS_021010	>PY00255	>PF14_0411	>BBOV_III00259	>TP01_0255	>cgd1_2550	>NCLIV_002500	>TGGT1_054490
>PVX_042190	>PCYB021900	>PKH_020770	>PCHAS_021020	>PY00256	>PFL0865w	>BBOV_III00260	>TP01_0256	>cgd1_2560	>NCLIV_002510	>TGGT1_054500
>PVX_056690	>PCYB021910	>PKH_020780	>PCHAS_021030	>PY00257	>PF14_0434	>BBOV_III00261	>TP01_0257	>cgd1_2570	>NCLIV_002520	>TGGT1_054510
>PVX_227290	>PCYB021920	>PKH_020790	>PCHAS_021040	>PY00258	>MAL7P1.89	>BBOV_III00262	>TP01_0258	>cgd1_2580	>NCLIV_002530	>TGGT1_054520
>PVX_228290	>PCYB021930	>PKH_020800	>PCHAS_021050	>PY00259	>PFD0450c	>BBOV_III00263	>TP01_0259	>cgd1_2590	>NCLIV_002540	>TGGT1_054530
>PVX_143260	>PCYB021940	>PKH_020810	>PCHAS_021060	>PY00260	>MAL8P1.76	>BBOV_III00264	>TP01_0260	>cgd1_2600	>NCLIV_002550	>TGGT1_054540
>PVX_037690	>PCYB021950	>PKH_020820	>PCHAS_021070	>PY00261	>PFA0660w	>BBOV_III00265	>TP01_0261	>cgd1_2610	>NCLIV_002560	>TGGT1_054550
>PVX_173270	>PCYB021960	>PKH_020830	>PCHAS_021080	>PY00262	>PFA0285c	>BBOV_III00266	>TP01_0262	>cgd1_2620	>NCLIV_002570	>TGGT1_054560
>PVX_202290	>PCYB021970	>PKH_020840	>PCHAS_021090	>PY00263	>PFF0885w	>BBOV_III00267	>TP01_0263	>cgd1_2630	>NCLIV_002580	>TGGT1_054570
>PVX_049190	>PCYB021980	>PKH_020850	>PCHAS_021100	>PY00264	>PF11_0389	>BBOV_III00268	>TP01_0264	>cgd1_2640	>NCLIV_002590	>TGGT1_054580
>PVX_060190	>PCYB021990	>PKH_020860	>PCHAS_021110	>PY00265	>MAL8P1.69	>BBOV_III00269	>TP01_0265	>cgd1_2650	>NCLIV_002600	>TGGT1_054590
>PVX_047190	>PCYB022000	>PKH_020870	>PCHAS_021120	>PY00266	>PF11_0415	>BBOV_III00270	>TP01_0266	>cgd1_2660	>NCLIV_002610	>TGGT1_054610
>PVX_059690	>PCYB022010	>PKH_020880	>PCHAS_021130	>PY00267	>PFC0775w	>BBOV_III00271	>TP01_0267	>cgd1_2670	>NCLIV_002620	>TGGT1_054720
>PVX_059190	>PCYB022020	>PKH_020900	>PCHAS_021140	>PY00268	>MAL13P1.253	>BBOV_III00272	>TP01_0268	>cgd1_2680	>NCLIV_002630	>TGGT1_054730
>PVX_045690	>PCYB022030	>PKH_020910	>PCHAS_021150	>PY00269	>MAL8P1.162	>BBOV_III00273	>TP01_0269	>cgd1_2690	>NCLIV_002640	>TGGT1_054740
>PVX_051690	>PCYB022040	>PKH_020920	>PCHAS_021160	>PY00270	>PFB0850c	>BBOV_III00274	>TP01_0270	>cgd1_2700	>NCLIV_002650	>TGGT1_054750
>PVX_036690	>PCYB022050	>PKH_020930	>PCHAS_021170	>PY00271	>PFC1020c	>BBOV_III00275	>TP01_0271	>cgd1_2710	>NCLIV_002660	>TGGT1_054760
>PVX_057690	>PCYB022060	>PKH_020940	>PCHAS_021180	>PY00272	>PFB0715w	>BBOV_III00276	>TP01_0272	>cgd1_2720	>NCLIV_002670	>TGGT1_020300
>PVX_172270	>PCYB022070	>PKH_020950	>PCHAS_021190	>PY00273	>PFA0725w	>BBOV_III00277	>TP01_0273	>cgd1_2730	>NCLIV_002680	>TGGT1_020310
>PVX_151260	>PCYB022080	>PKH_020960	>PCHAS_021200	>PY00274	>PFI0190w	>BBOV_III00278	>TP01_0274	>cgd1_2740	>NCLIV_002690	>TGGT1_020330
>PVX_048190	>PCYB022090	>PKH_020970	>PCHAS_021210	>PY00275	>PFE0940c	>BBOV_III00279	>TP01_0275	>cgd1_2750	>NCLIV_002700	>TGGT1_020340
>PVX_036190	>PCYB022100	>PKH_020980	>PCHAS_021220	>PY00276	>PF14_0292	>BBOV_III00280	>TP01_0276	>cgd1_2760	>NCLIV_002710	>TGGT1_020370
>PVX_175270	>PCYB022110	>PKH_020990	>PCHAS_021230	>PY00277	>PFB0601c	>BBOV_III00282	>TP01_0277	>cgd1_2770	>NCLIV_002720	>TGGT1_020380
>PVX_054190	>PCYB022120	>PKH_021000	>PCHAS_021240	>PY00278	>PFI1780w	>BBOV_III00283	>TP01_0278	>cgd1_2780	>NCLIV_002730	>TGGT1_020390
>PVX_127260	>PCYB022130	>PKH_021010	>PCHAS_021250	>PY00279	>PF14_0598	>BBOV_III00284	>TP01_0279	>cgd1_2790	>NCLIV_002740	>TGGT1_020400
>PVX_222290	>PCYB022140	>PKH_021020	>PCHAS_021260	>PY00280	>PF13_0233	>BBOV_III00285	>TP01_0280	>cgd1_2800	>NCLIV_002750	>TGGT1_020410
>PVX_049690	>PCYB022150	>PKH_021030	>PCHAS_021270	>PY00281	>PF14_0526-b	>BBOV_III00286	>TP01_0281	>cgd1_2810	>NCLIV_002760	>TGGT1_020420
>PVX_149260	>PCYB022160	>PKH_021040	>PCHAS_021280	>PY00282	>PF14_0526-a	>BBOV_III00287	>TP01_0282	>cgd1_2830	>NCLIV_002770	>TGGT1_020430
>PVX_203290	>PCYB022170	>PKH_021050	>PCHAS_021290	>PY00283	>MAL7P1.207	>BBOV_III00288	>TP01_0283	>cgd1_2840	>NCLIV_002780	>TGGT1_020440
>PVX_025190	>PCYB022180	>PKH_021060	>PCHAS_021300	>PY00284	>PF08_0131	>BBOV_III00289	>TP01_0284	>cgd1_2850	>NCLIV_002790	>TGGT1_020450
>PVX_055190	>PCYB022190	>PKH_021070	>PCHAS_021310	>PY00285	>PFI0560c-b	>BBOV_III00290	>TP01_0285	>cgd1_2860	>NCLIV_002800	>TGGT1_020460
>PVX_167265	>PCYB022200	>PKH_021080	>PCHAS_021320	>PY00286	>PFI0560c-a	>BBOV_III00291	>TP01_0286	>cgd1_2870	>NCLIV_002810	>TGGT1_020470
>PVX_133260	>PCYB022210	>PKH_021090	>PCHAS_021330	>PY00287	>PFD0210c	>BBOV_III00292	>TP01_0287	>cgd1_2880	>NCLIV_002820	>TGGT1_020480
>PVX_035690	>PCYB022220	>PKH_021100	>PCHAS_021340	>PY00288	>PFI0480w	>BBOV_III00293	>TP01_0288	>cgd1_2890	>NCLIV_002830	>TGGT1_020490
>PVX_052690	>PCYB022230	>PKH_021110	>PCHAS_021350	>PY00289	>PF07_0008	>BBOV_III00294	>TP01_0289	>cgd1_2900	>NCLIV_002840	>TGGT1_020500
>PVX_041690	>PCYB022240	>PKH_021120	>PCHAS_021360	>PY00290	>PF14_0230	>BBOV_III00295	>TP01_0290	>cgd1_2910	>NCLIV_002850	>TGGT1_020510
>PVX_038190	>PCYB022250	>PKH_021130	>PCHAS_021370	>PY00291	>PFA0335w	>BBOV_III00296	>TP01_0291	>cgd1_2920	>NCLIV_002860	>TGGT1_020520
>PVX_196290	>PCYB022260	>PKH_021140	>PCHAS_021380	>PY00292	>PF13_0333	>BBOV_III00297	>TP01_0292	>cgd1_2930	>NCLIV_002870	>TGGT1_020530
>PVX_138260	>PCYB022270	>PKH_021150	>PCHAS_030010	>PY00293	>PFD0993c	>BBOV_III00298	>TP01_0293	>cgd1_2940	>NCLIV_002880	>TGGT1_020550
>PVX_179275	>PCYB022280	>PKH_021160	>PCHAS_030020	>PY00294	>PF11_0340	>BBOV_III00299	>TP01_0294	>cgd1_2950	>NCLIV_002890	>TGGT1_020560
>PVX_047690	>PCYB022290	>PKH_021170	>PCHAS_030030	>PY00295	>PFA0230c	>BBOV_III00300	>TP01_0295	>cgd1_2960	>NCLIV_002900	>TGGT1_020570
>PVX_154260	>PCYB022300	>PKH_021180	>PCHAS_030040	>PY00296	>PF11_0063	>BBOV_III00301	>TP01_0296	>cgd1_2970	>NCLIV_002910	>TGGT1_020580
>PVX_044690	>PCYB022310	>PKH_021190	>PCHAS_030060	>PY00297	>PF13_0200	>BBOV_III00302	>TP01_0297	>cgd1_2980	>NCLIV_002920	>TGGT1_020590
>PVX_231290	>PCYB022320	>PKH_021200	>PCHAS_030070	>PY00298	>PF14_0651	>BBOV_III00303	>TP01_0298	>cgd1_2990	>NCLIV_002930	>TGGT1_020600
>PVX_220290	>PCYB022330	>PKH_021210	>PCHAS_030080	>PY00299	>PF14_0520	>BBOV_III00304	>TP01_0299	>cgd1_3000	>NCLIV_002940	>TGGT1_020610
>PVX_252300	>PCYB022340	>PKH_021220	>PCHAS_030090	>PY00300	>PF10_0283	>BBOV_III00305	>TP01_0300	>cgd1_3010	>NCLIV_002950	>TGGT1_020620
>PVX_249300	>PCYB022350	>PKH_021230	>PCHAS_030100	>PY00301	>PFC0890w	>BBOV_III00306	>TP01_0301	>cgd1_3020	>NCLIV_002960	>TGGT1_020630
>PVX_129260	>PCYB022360	>PKH_021240	>PCHAS_030110	>PY00302	>PFB0525w	>BBOV_III00307	>TP01_0302	>cgd1_3030	>NCLIV_002970	>TGGT1_020640
>PVX_208290	>PCYB022370	>PKH_021250	>PCHAS_030120	>PY00303	>PF13_0221	>BBOV_III00308	>TP01_0303	>cgd1_3040	>NCLIV_002980	>TGGT1_020650
>PVX_245295	>PCYB022380	>PKH_021260	>PCHAS_030130	>PY00304	>PFB1030w	>BBOV_III00309	>TP01_0304	>cgd1_3050	>NCLIV_002990	>TGGT1_020760
>PVX_253300	>PCYB022400	>PKH_021270	>PCHAS_030140	>PY00305	>PF14_0596	>BBOV_III00310	>TP01_0305	>cgd1_3060	>NCLIV_003000	>TGGT1_020770
>PVX_254300	>PCYB022410	>PKH_021280	>PCHAS_030150	>PY00306	>MAL7P1.141	>BBOV_III00311	>TP01_0306	>cgd1_3070	>NCLIV_003010	>TGGT1_020780
>PVX_046190	>PCYB022420	>PKH_021290	>PCHAS_030160	>PY00307	>PFC0395w	>BBOV_III00312	>TP01_0307	>cgd1_3080	>NCLIV_003020	>TGGT1_020800
>PVX_178275	>PCYB022430	>PKH_021300	>PCHAS_030170	>PY00308	>PFE0790c	>BBOV_III00313	>TP01_0308	>cgd1_3090	>NCLIV_003030	>TGGT1_020810
>PVX_137260	>PCYB022440	>PKH_021310	>PCHAS_030180	>PY00309	>MAL7P1.154a	>BBOV_III00314	>TP01_0309	>cgd1_3100	>NCLIV_003040	>TGGT1_020820
>PVX_166265	>PCYB022450	>PKH_021320	>PCHAS_030190	>PY00310	>PF14_0730	>BBOV_III00315	>TP01_0310	>cgd1_3110	>NCLIV_003050	>TGGT1_020830
>PVX_250300	>PCYB022460	>PKH_021330	>PCHAS_030200	>PY00311	>PFI0900w	>BBOV_III00316	>TP01_0311	>cgd1_3120	>NCLIV_003060	>TGGT1_020840
>PVX_043190	>PCYB022470	>PKH_021340	>PCHAS_030205	>PY00312	>PFD0207c	>BBOV_III00317	>TP01_0312	>cgd1_3130	>NCLIV_003070	>TGGT1_020850
>PVX_140260	>PCYB022480	>PKH_021350	>PCHAS_030210	>PY00313	>PFI1575c	>BBOV_III00318	>TP01_0313	>cgd1_3140	>NCLIV_003080	>TGGT1_020860
>PVX_040690	>PCYB022490	>PKH_021360	>PCHAS_030230	>PY00314	>PF14_0369	>BBOV_III00319	>TP01_0314	>cgd1_3150	>NCLIV_003090	>TGGT1_020870
>PVX_235290	>PCYB022500	>PKH_021370	>PCHAS_030240	>PY00315	>PFL0655w	>BBOV_III00320	>TP01_0315	>cgd1_3160	>NCLIV_003100	>TGGT1_020880
>PVX_206290	>PCYB022510	>PKH_021380	>PCHAS_030250	>PY00316	>PF10_0186	>BBOV_III00321	>TP01_0316	>cgd1_3170	>NCLIV_003110	>TGGT1_020890
>PVX_214290	>PCYB022520	>PKH_021390	>PCHAS_030270	>PY00317	>PFI1135c	>BBOV_III00322	>TP01_0317	>cgd1_3180	>NCLIV_003120	>TGGT1_020900
>PVX_215290	>PCYB022530	>PKH_021400	>PCHAS_030280	>PY00318	>PFE1460w	>BBOV_III00323	>TP01_0318	>cgd1_3190	>NCLIV_003130	>TGGT1_020910
>PVX_238290	>PCYB022540	>PKH_021410	>PCHAS_030290	>PY00319	>MAL13P1.78	>BBOV_III00324	>TP01_0319	>cgd1_3200	>NCLIV_003140	>TGGT1_020920
>PVX_170270	>PCYB022550	>PKH_021420	>PCHAS_030300	>PY00320	>PFE0560c	>BBOV_III00325	>TP01_0320	>cgd1_3210	>NCLIV_003150	>TGGT1_020930
>PVX_237290	>PCYB022560	>PKH_021430	>PCHAS_030310	>PY00321	>PF13_0248	>BBOV_III00326	>TP01_0321	>cgd1_3220	>NCLIV_003160	>TGGT1_020940
>PVX_045190	>PCYB022570	>PKH_021440	>PCHAS_030320	>PY00322	>PFF1370w	>BBOV_III00327	>TP01_0322	>cgd1_3230	>NCLIV_003170	>TGGT1_020950
>PVX_158260	>PCYB022570	>PKH_021450	>PCHAS_030330	>PY00323	>PF11_0253	>BBOV_III00328	>TP01_0323	>cgd1_3240	>NCLIV_003180	>TGGT1_021060
>PVX_211290	>PCYB031010	>PKH_021460	>PCHAS_030340	>PY00324	>PFD0090c	>BBOV_III00329	>TP01_0324	>cgd1_3250	>NCLIV_003190	>TGGT1_021070
>PVX_193290	>PCYB031020	>PKH_021470	>PCHAS_030350	>PY00325	>PF14_0135	>BBOV_III00330	>TP01_0325	>cgd1_3260	>NCLIV_003200	>TGGT1_021080
>PVX_134260	>PCYB031030	>PKH_021480	>PCHAS_030360	>PY00326	>MAL13P1.217	>BBOV_III00331	>TP01_0326	>cgd1_3270	>NCLIV_003210	>TGGT1_021090
>PVX_240290	>PCYB031040	>PKH_021490	>PCHAS_030370	>PY00327	>PFF1190c	>BBOV_III00332	>TP01_0327	>cgd1_3280	>NCLIV_003220	>TGGT1_021100
>PVX_180275	>PCYB031050	>PKH_021500	>PCHAS_030380	>PY00328	>PF10_0311	>BBOV_III00333	>TP01_0329	>cgd1_3290	>NCLIV_003230	>TGGT1_021110
>PVX_221290	>PCYB031060	>PKH_021510	>PCHAS_030390	>PY00329	>PF11_0459	>BBOV_III00334	>TP01_0328	>cgd1_3300	>NCLIV_003240	>TGGT1_021120
>PVX_200290	>PCYB031070	>PKH_021520	>PCHAS_030400	>PY00330	>PFE0065w	>BBOV_III00335	>TP01_0330	>cgd1_3310	>NCLIV_003250	>TGGT1_021130
>PVX_191290	>PCYB031080	>PKH_021530	>PCHAS_030410	>PY00331	>PF10_0097	>BBOV_III00336	>TP01_0331	>cgd1_3320	>NCLIV_003260	>TGGT1_021140
>PVX_201290	>PCYB031090	>PKH_021540	>PCHAS_030420	>PY00332	>PFE1285w	>BBOV_III00337	>TP01_0332	>cgd1_3330	>NCLIV_003270	>TGGT1_021150
>PVX_132260	>PCYB031100	>PKH_021550	>PCHAS_030430	>PY00333	>PF11_0545	>BBOV_III00338	>TP01_0333	>cgd1_3340	>NCLIV_003280	>TGGT1_021160
>PVX_246295	>PCYB031110	>PKH_021560	>PCHAS_030440	>PY00334	>PF14_0658	>BBOV_III00339	>TP01_0334	>cgd1_3350	>NCLIV_003290	>TGGT1_021170
>PVX_157260	>PCYB031120	>PKH_021570	>PCHAS_030450	>PY00335	>PFL0360c	>BBOV_III00340	>TP01_0335	>cgd1_3360	>NCLIV_003300	>TGGT1_021180
>PVX_230290	>PCYB031130	>PKH_021580	>PCHAS_030460	>PY00336	>PF14_0401	>BBOV_III00341	>TP01_0336	>cgd1_3370	>NCLIV_003310	>TGGT1_021290
>PVX_226290	>PCYB031140	>PKH_021590	>PCHAS_030470	>PY00337	>PFL0105w	>BBOV_III00342	>TP01_0337	>cgd1_3380	>NCLIV_003320	>TGGT1_021300
>PVX_040190	>PCYB031150	>PKH_021600	>PCHAS_030480	>PY00338	>PFI0655c	>BBOV_III00343	>TP01_0338	>cgd1_3390	>NCLIV_003330	>TGGT1_021310
>PVX_225290	>PCYB031160	>PKH_030010	>PCHAS_030490	>PY00339	>PFC0191c	>BBOV_III00344	>TP01_0339	>cgd1_3400	>NCLIV_003340	>TGGT1_021320
>PVX_192290	>PCYB031170	>PKH_030020	>PCHAS_030500	>PY00340	>PF11_0125	>BBOV_III00345	>TP01_0340	>cgd1_3410	>NCLIV_003350	>TGGT1_021330
>PVX_044190	>PCYB031180	>PKH_030030	>PCHAS_030510	>PY00341	>MAL7P1.220	>BBOV_III00346	>TP01_0341	>cgd1_3420	>NCLIV_003360	>TGGT1_021340
>PVX_243295	>PCYB031190	>PKH_030040	>PCHAS_030520	>PY00342	>MAL13P1.299	>BBOV_III00347	>TP01_0342	>cgd1_3430	>NCLIV_003370	>TGGT1_021350
>PVX_223290	>PCYB031200	>PKH_030050	>PCHAS_030530	>PY00343	>PF13_0014	>BBOV_III00348	>TP01_0343	>cgd1_3440	>NCLIV_003380	>TGGT1_021360
>PVX_210290	>PCYB031210	>PKH_030060	>PCHAS_030540	>PY00344	>PFF1400w	>BBOV_III00349	>TP01_0344	>cgd1_3450	>NCLIV_003390	>TGGT1_021370
>PVX_041190	>PCYB031220	>PKH_030070	>PCHAS_030550	>PY00345	>PF10_0294	>BBOV_III00350	>TP01_0345	>cgd1_3460	>NCLIV_003400	>TGGT1_021380
>PVX_239290	>PCYB031230	>PKH_030080	>PCHAS_030560	>PY00346	>PFE0570w	>BBOV_III00351	>TP01_0346	>cgd1_3470	>NCLIV_003410	>TGGT1_021390
>PVX_039690	>PCYB031240	>PKH_030090	>PCHAS_030570	>PY00347	>PFA0415c	>BBOV_III00352	>TP01_0347	>cgd1_3480	>NCLIV_003420	>TGGT1_021400
>PVX_128260	>PCYB031250	>PKH_030100	>PCHAS_030580	>PY00348	>PF14_0734	>BBOV_III00353	>TP01_0348	>cgd1_3490	>NCLIV_003430	>TGGT1_021410
>PVX_136260	>PCYB031260	>PKH_030110	>PCHAS_030590	>PY00349	>PFD0695w	>BBOV_III00354	>TP01_0349	>cgd1_3500	>NCLIV_003440	>TGGT1_021420
>PVX_142260	>PCYB031270	>PKH_030120	>PCHAS_030600	>PY00350	>PFE1235c	>BBOV_III00355	>TP01_0350	>cgd1_3510	>NCLIV_003450	>TGGT1_021430
>PVX_212290	>PCYB031280	>PKH_030130	>PCHAS_030610	>PY00351	>PF14_0047	>BBOV_III00356	>TP01_0351	>cgd1_3520	>NCLIV_003460	>TGGT1_021440
>PVX_224290	>PCYB031290	>PKH_030140	>PCHAS_030620	>PY00352	>PFD0950w	>BBOV_III00357	>TP01_0352	>cgd1_3530	>NCLIV_003470	>TGGT1_021450
>PVX_153260	>PCYB031300	>PKH_030150	>PCHAS_030630	>PY00353	>PFL0957w	>BBOV_III00358	>TP01_0353	>cgd1_3540	>NCLIV_003480	>TGGT1_021460
>PVX_217290	>PCYB031310	>PKH_030160	>PCHAS_030640	>PY00354	>MAL13P1.142	>BBOV_III00359	>TP01_0354	>cgd1_3550	>NCLIV_003490	>TGGT1_021470
>PVX_218290	>PCYB031320	>PKH_030170	>PCHAS_030650	>PY00355	>PF13_0266	>BBOV_III00360	>TP01_0355	>cgd1_3560	>NCLIV_003500	>TGGT1_021510
>PVX_046690	>PCYB031330	>PKH_030180	>PCHAS_030660	>PY00356	>PFF0985c	>BBOV_III00361	>TP01_0356	>cgd1_3570	>NCLIV_003510	>TGGT1_021520
>PVX_216290	>PCYB031340	>PKH_030190	>PCHAS_030670	>PY00357	>PF13_0315	>BBOV_III00362	>TP01_0357	>cgd1_3580	>NCLIV_003520	>TGGT1_021530
>PVX_130260	>PCYB031350	>PKH_030200	>PCHAS_030680	>PY00358	>PFF1075w	>BBOV_III00363	>TP01_0358	>cgd1_3590	>NCLIV_003530	>TGGT1_021540
>PVX_131260	>PCYB031360	>PKH_030210	>PCHAS_030690	>PY00359	>PFI1345c	>BBOV_III00364	>TP01_0359	>cgd1_3600	>NCLIV_003540	>TGGT1_021550
>PVX_043690	>PCYB031370	>PKH_030220	>PCHAS_030700	>PY00360	>PF11_0199	>BBOV_III00365	>TP01_0360	>cgd1_3610	>NCLIV_003550	>TGGT1_021560
>PVX_171270	>PCYB031380	>PKH_030230	>PCHAS_030710	>PY00361	>PF14_0082	>BBOV_III00366	>TP01_0361	>cgd1_3620	>NCLIV_003560	>TGGT1_021570
>PVX_244295	>PCYB031390	>PKH_030240	>PCHAS_030720	>PY00362	>PFA0330w	>BBOV_III00367	>TP01_0362	>cgd1_3630	>NCLIV_003570	>TGGT1_021580
>PVX_213290	>PCYB031400	>PKH_030250	>PCHAS_030730	>PY00363	>PF10_0199	>BBOV_III00368	>TP01_0363	>cgd1_3640	>NCLIV_003580	>TGGT1_021590
>PVX_251300	>PCYB031410	>PKH_030260	>PCHAS_030740	>PY00364	>PF10_0136	>BBOV_III00369	>TP01_0364	>cgd1_3650	>NCLIV_003590	>TGGT1_021600
>PVX_156260	>PCYB031420	>PKH_030270	>PCHAS_030750	>PY00365	>PF14_0615a	>BBOV_III00370	>TP01_0365	>cgd1_3660	>NCLIV_003600	>TGGT1_021610
>PVX_135260	>PCYB031430	>PKH_030280	>PCHAS_030760	>PY00366	>PF10_0174	>BBOV_III00371	>TP01_0366	>cgd1_3670	>NCLIV_003610	>TGGT1_021620
>PVX_188290	>PCYB031440	>PKH_030290	>PCHAS_030770	>PY00367	>PFC1060c	>BBOV_III00372	>TP01_0367	>cgd1_3680	>NCLIV_003620	>TGGT1_021630
>PVX_187290	>PCYB031450	>PKH_030300	>PCHAS_030780	>PY00368	>PF13_0212	>BBOV_III00374	>TP01_0368	>cgd1_3690	>NCLIV_003630	>TGGT1_021740
>PVX_147260	>PCYB031460	>PKH_030310	>PCHAS_030790	>PY00369	>PF10_0326	>BBOV_III00375	>TP01_0369	>cgd1_3700	>NCLIV_003640	>TGGT1_021750
>PVX_120840	>PCYB031470	>PKH_030320	>PCHAS_030800	>PY00370	>PF10_0320	>BBOV_III00376	>TP01_0370	>cgd1_3710	>NCLIV_003650	>TGGT1_021760
>PVX_120845	>PCYB031480	>PKH_030330	>PCHAS_030810	>PY00371	>PFL0975w	>BBOV_III00377	>TP01_0371	>cgd1_3720	>NCLIV_003660	>TGGT1_021770
>PVX_121355	>PCYB031490	>PKH_030340	>PCHAS_030820	>PY00372	>MAL13P1.177	>BBOV_III00378	>TP01_0372	>cgd1_3730	>NCLIV_003670	>TGGT1_021780
>PVX_121350	>PCYB031500	>PKH_030350	>PCHAS_030830	>PY00373	>PF14_0536	>BBOV_III00379	>TP01_0373	>cgd1_3740	>NCLIV_003680	>TGGT1_021790
>PVX_121345	>PCYB031510	>PKH_030360	>PCHAS_030840	>PY00374	>MAL13P1.45	>BBOV_III00380	>TP01_0374	>cgd1_3750	>NCLIV_003690	>TGGT1_021800
>PVX_cox3	>PCYB031520	>PKH_030370	>PCHAS_030850	>PY00375	>PF10_0314a	>BBOV_III00381	>TP01_0375	>cgd1_3760	>NCLIV_003700	>TGGT1_021810
>PVX_cox1	>PCYB031530	>PKH_030380	>PCHAS_030860	>PY00376	>PFL1755w	>BBOV_III00382	>TP01_0376	>cgd1_3770	>NCLIV_003710	>TGGT1_021820
>PVX_cytb	>PCYB031540	>PKH_030390	>PCHAS_030870	>PY00377	>PF10_0153a-b	>BBOV_III00383	>TP01_0377	>cgd1_3780	>NCLIV_003720	>TGGT1_021830
>PVX_087665	>PCYB031550	>PKH_030400	>PCHAS_030880	>PY00378	>PF10_0153a-a	>BBOV_III00384	>TP01_0378	>cgd1_3790	>NCLIV_003730	>TGGT1_021840
>PVX_087670	>PCYB031560	>PKH_030410	>PCHAS_030890	>PY00379	>PF14_0559	>BBOV_III00385	>TP01_0379	>cgd1_3800	>NCLIV_003740	>TGGT1_021850
>PVX_087675	>PCYB031570	>PKH_030420	>PCHAS_030900	>PY00380	>PF10_0276	>BBOV_III00386	>TP01_0380	>cgd1_3810	>NCLIV_003750	>TGGT1_021860
>PVX_087680	>PCYB031580	>PKH_030430	>PCHAS_030910	>PY00381	>PF13_0020	>BBOV_III00387	>TP01_0381	>cgd1_3820	>NCLIV_003760	>TGGT1_021870
>PVX_087685	>PCYB031590	>PKH_030440	>PCHAS_030920	>PY00382	>PFI1525w	>BBOV_III00388	>TP01_0382	>cgd1_3830	>NCLIV_003770	>TGGT1_021880
>PVX_087690	>PCYB031600	>PKH_030450	>PCHAS_030930	>PY00383	>PFC1050w	>BBOV_III00389	>TP01_0383	>cgd1_3840	>NCLIV_003780	>TGGT1_021890
>PVX_087695	>PCYB031610	>PKH_030460	>PCHAS_030940	>PY00384	>PF11_0461	>BBOV_III00390	>TP01_0384	>cgd1_3850	>NCLIV_003790	>TGGT1_021910
>PVX_087700	>PCYB031620	>PKH_030470	>PCHAS_030950	>PY00385	>PF14_0282	>BBOV_III00391	>TP01_0385	>cgd1_3860	>NCLIV_003800	>TGGT1_021920
>PVX_087705	>PCYB031630	>PKH_030480	>PCHAS_030960	>PY00386	>PF10_0266	>BBOV_III00392	>TP01_0386	>cgd2_10	>NCLIV_003810	>TGGT1_021930
>PVX_087710	>PCYB031640	>PKH_030490	>PCHAS_030970	>PY00387	>PF07_0083	>BBOV_III00393	>TP01_0387	>cgd2_20	>NCLIV_003820	>TGGT1_021940
>PVX_087715	>PCYB031650	>PKH_030500	>PCHAS_030980	>PY00388	>PF10_0145	>BBOV_III00394	>TP01_0388	>cgd2_30	>NCLIV_003830	>TGGT1_021950
>PVX_087720	>PCYB031660	>PKH_030510	>PCHAS_030990	>PY00389	>PFE0210c	>BBOV_III00395	>TP01_0389	>cgd2_40	>NCLIV_003840	>TGGT1_021960
>PVX_087725	>PCYB031670	>PKH_030520	>PCHAS_031000	>PY00390	>PF10_0373	>BBOV_III00396	>TP01_0390	>cgd2_50	>NCLIV_003850	>TGGT1_021970
>PVX_087730	>PCYB031680	>PKH_030530	>PCHAS_031010	>PY00391	>PFE0740c	>BBOV_III00397	>TP01_0391	>cgd2_60	>NCLIV_003860	>TGGT1_021980
>PVX_087735	>PCYB031690	>PKH_030540	>PCHAS_031020	>PY00392	>PF13_0226	>BBOV_III00398	>TP01_0392	>cgd2_70	>NCLIV_003870	>TGGT1_021990
>PVX_087740	>PCYB031700	>PKH_030550	>PCHAS_031030	>PY00393	>PFC0340w	>BBOV_III00399	>TP01_0393	>cgd2_80	>NCLIV_003880	>TGGT1_022000
>PVX_087745	>PCYB031710	>PKH_030560	>PCHAS_031040	>PY00394	>PF11_0453	>BBOV_III00400	>TP01_0394	>cgd2_90	>NCLIV_003890	>TGGT1_022010
>PVX_087750	>PCYB031720	>PKH_030570	>PCHAS_031050	>PY00395	>MAL13P1.83	>BBOV_III00401	>TP01_0395	>cgd2_100	>NCLIV_003900	>TGGT1_022020
>PVX_087755	>PCYB031730	>PKH_030580	>PCHAS_031060	>PY00396	>PF10_0278	>BBOV_III00402	>TP01_0396	>cgd2_110	>NCLIV_003910	>TGGT1_022030
>PVX_087760	>PCYB031740	>PKH_030590	>PCHAS_031070	>PY00397	>PF13_0084	>BBOV_III00403	>TP01_0397	>cgd2_120	>NCLIV_003920	>TGGT1_022040
>PVX_087765	>PCYB031750	>PKH_030600	>PCHAS_031080	>PY00398	>PFA0545c	>BBOV_III00404	>TP01_0398	>cgd2_130	>NCLIV_003930	>TGGT1_022050
>PVX_087775	>PCYB031760	>PKH_030610	>PCHAS_031090	>PY00399	>PFL2360w	>BBOV_III00405	>TP01_0399	>cgd2_140	>NCLIV_003940	>TGGT1_022160
>PVX_087780	>PCYB031770	>PKH_030620	>PCHAS_031100	>PY00400	>PF14_0134	>BBOV_III00406	>TP01_0400	>cgd2_150	>NCLIV_003950	>TGGT1_022170
>PVX_087785	>PCYB031780	>PKH_030630	>PCHAS_031110	>PY00401	>PF07_0090a	>BBOV_III00407	>TP01_0401	>cgd2_160	>NCLIV_003960	>TGGT1_022180
>PVX_087790	>PCYB031790	>PKH_030640	>PCHAS_031120	>PY00402	>PFI0970c	>BBOV_III00408	>TP01_0402	>cgd2_170	>NCLIV_003970	>TGGT1_022190
>PVX_087795	>PCYB031800	>PKH_030650	>PCHAS_031130	>PY00403	>PF14_0209	>BBOV_III00409	>TP01_0403	>cgd2_180	>NCLIV_003980	>TGGT1_022200
>PVX_087800	>PCYB031810	>PKH_030660	>PCHAS_031140	>PY00404	>PF13_0209	>BBOV_III00410	>TP01_0404	>cgd2_190	>NCLIV_003990	>TGGT1_022210
>PVX_087802	>PCYB031820	>PKH_030670	>PCHAS_031150	>PY00405	>PFE1170w	>BBOV_III00411	>TP01_0405	>cgd2_200	>NCLIV_004000	>TGGT1_022220
>PVX_087805	>PCYB031830	>PKH_030680	>PCHAS_031160	>PY00406	>PF13_0351	>BBOV_III00412	>TP01_0406	>cgd2_210	>NCLIV_004010	>TGGT1_022230
>PVX_087810	>PCYB031840	>PKH_030690	>PCHAS_031170	>PY00407	>MAL8P1.104	>BBOV_III00413	>TP01_0407	>cgd2_220	>NCLIV_004020	>TGGT1_022240
>PVX_087815	>PCYB031850	>PKH_030700	>PCHAS_031180	>PY00408	>PF14_0580	>BBOV_III00414	>TP01_0408	>cgd2_230	>NCLIV_004030	>TGGT1_022250
>PVX_087820	>PCYB031860	>PKH_030710	>PCHAS_031190	>PY00409	>PF14_0506	>BBOV_III00415	>TP01_0409	>cgd2_240	>NCLIV_004040	>TGGT1_022260
>PVX_087825	>PCYB031870	>PKH_030720	>PCHAS_031200	>PY00410	>PFD0270c	>BBOV_III00416	>TP01_0410	>cgd2_250	>NCLIV_004050	>TGGT1_022280
>PVX_087830	>PCYB031880	>PKH_030730	>PCHAS_031210	>PY00411	>PF14_0475	>BBOV_III00417	>TP01_0411	>cgd2_260	>NCLIV_004060	>TGGT1_022290
>PVX_087835	>PCYB031890	>PKH_030740	>PCHAS_031220	>PY00412	>PFB0575c	>BBOV_III00418	>TP01_0412	>cgd2_270	>NCLIV_004070	>TGGT1_022300
>PVX_087840	>PCYB031900	>PKH_030750	>PCHAS_031230	>PY00413	>PFI0825w	>BBOV_III00419	>TP01_0413	>cgd2_280	>NCLIV_004080	>TGGT1_022310
>PVX_087845	>PCYB031910	>PKH_030760	>PCHAS_031240	>PY00414	>PFF0890c	>BBOV_III00420	>TP01_0414	>cgd2_290	>NCLIV_004090	>TGGT1_022320
>PVX_087851	>PCYB031920	>PKH_030770	>PCHAS_031250	>PY00415	>PFE0610c	>BBOV_III00421	>TP01_0415	>cgd2_300	>NCLIV_004100	>TGGT1_022330
>PVX_087855	>PCYB031930	>PKH_030780	>PCHAS_031260	>PY00416	>MAL13P1.323	>BBOV_III00422	>TP01_0416	>cgd2_310	>NCLIV_004110	>TGGT1_022340
>PVX_087860	>PCYB031940	>PKH_030790	>PCHAS_031270	>PY00417	>PFC0645w	>BBOV_III00423	>TP01_0417	>cgd2_320	>NCLIV_004120	>TGGT1_022350
>PVX_087865	>PCYB031950	>PKH_030800	>PCHAS_031280	>PY00418	>PF13_0277	>BBOV_III00424	>TP01_0418	>cgd2_330	>NCLIV_004130	>TGGT1_022360
>PVX_087870	>PCYB031960	>PKH_030810	>PCHAS_031290	>PY00419	>MAL13P1.167	>BBOV_III00425	>TP01_0419	>cgd2_340	>NCLIV_004140	>TGGT1_022370
>PVX_087875	>PCYB031970	>PKH_030820	>PCHAS_031300	>PY00420	>MAL13P1.243	>BBOV_III00426	>TP01_0420	>cgd2_350	>NCLIV_004150	>TGGT1_022380
>PVX_087880	>PCYB031980	>PKH_030830	>PCHAS_031310	>PY00421	>PFF0340c	>BBOV_III00427	>TP01_0421	>cgd2_360	>NCLIV_004160	>TGGT1_022390
>PVX_087885	>PCYB031990	>PKH_030840	>PCHAS_031320	>PY00422	>PFF1215w	>BBOV_III00428	>TP01_0422	>cgd2_370	>NCLIV_004170	>TGGT1_022400
>PVX_087890	>PCYB032000	>PKH_030850	>PCHAS_031330	>PY00423	>PF14_0636	>BBOV_III00429	>TP01_0423	>cgd2_380	>NCLIV_004180	>TGGT1_022410
>PVX_087895	>PCYB032010	>PKH_030860	>PCHAS_031340	>PY00424	>PF13_0214	>BBOV_III00430	>TP01_0424	>cgd2_390	>NCLIV_004190	>TGGT1_022420
>PVX_087900	>PCYB032020	>PKH_030870	>PCHAS_031350	>PY00425	>PF10_0106	>BBOV_III00431	>TP01_0425	>cgd2_400	>NCLIV_004200	>TGGT1_022430
>PVX_087905	>PCYB032030	>PKH_030880	>PCHAS_031360	>PY00426	>PF14_0571	>BBOV_III00432	>TP01_0426	>cgd2_410	>NCLIV_004210	>TGGT1_022440
>PVX_087910	>PCYB032040	>PKH_030890	>PCHAS_031370	>PY00427	>PF10_0109	>BBOV_III00433	>TP01_0427	>cgd2_420	>NCLIV_004220	>TGGT1_022450
>PVX_087915	>PCYB032050	>PKH_030900	>PCHAS_031380	>PY00428	>PF14_0301	>BBOV_III00434	>TP01_0428	>cgd2_430	>NCLIV_004230	>TGGT1_022460
>PVX_087920	>PCYB032060	>PKH_030910	>PCHAS_031390	>PY00429	>PFF0970w	>BBOV_III00435	>TP01_0429	>cgd2_440	>NCLIV_004240	>TGGT1_022470
>PVX_087925	>PCYB032070	>PKH_030920	>PCHAS_031400	>PY00430	>PFF0435w	>BBOV_III00436	>TP01_0430	>cgd2_450	>NCLIV_004250	>TGGT1_022480
>PVX_087930	>PCYB032080	>PKH_030930	>PCHAS_031410	>PY00431	>PFL0290w	>BBOV_III00437	>TP01_0431	>cgd2_470	>NCLIV_004260	>TGGT1_022490
>PVX_087935	>PCYB032090	>PKH_030940	>PCHAS_031420	>PY00432	>PFC0425w	>BBOV_III00438	>TP01_0432	>cgd2_480	>NCLIV_004270	>TGGT1_022500
>PVX_087940	>PCYB032100	>PKH_030950	>PCHAS_031430	>PY00433	>PF14_0754	>BBOV_III00439	>TP01_0433	>cgd2_490	>NCLIV_004280	>TGGT1_022510
>PVX_087945	>PCYB032110	>PKH_030960	>PCHAS_031440	>PY00434	>PFC0155c	>BBOV_III00440	>TP01_0434	>cgd2_500	>NCLIV_004290	>TGGT1_022520
>PVX_087950	>PCYB032120	>PKH_030970	>PCHAS_031450	>PY00435	>PFI1185c	>BBOV_III00441	>TP01_0435	>cgd2_510	>NCLIV_004300	>TGGT1_022630
>PVX_087955	>PCYB032130	>PKH_030980	>PCHAS_031460	>PY00436	>PFL2260w	>BBOV_III00442	>TP01_0436	>cgd2_520	>NCLIV_004310	>TGGT1_022640
>PVX_087960	>PCYB032140	>PKH_030990	>PCHAS_031470	>PY00437	>MAL13P1.17	>BBOV_III00443	>TP01_0437	>cgd2_530	>NCLIV_004320	>TGGT1_022650
>PVX_087965	>PCYB032150	>PKH_031000	>PCHAS_031480	>PY00438	>MAL7P1.15	>BBOV_III00444	>TP01_0438	>cgd2_540	>NCLIV_004330	>TGGT1_022660
>PVX_087970	>PCYB032160	>PKH_031010	>PCHAS_031490	>PY00439	>MAL13P1.295	>BBOV_III00445	>TP01_0439	>cgd2_550	>NCLIV_004340	>TGGT1_022670
>PVX_087975	>PCYB032170	>PKH_031020	>PCHAS_031500	>PY00440	>PFA0100c	>BBOV_III00446	>TP01_0440	>cgd2_560	>NCLIV_004350	>TGGT1_022680
>PVX_087980	>PCYB032180	>PKH_031030	>PCHAS_031510	>PY00441	>PFE0127c	>BBOV_III00447	>TP01_0441	>cgd2_570	>NCLIV_004360	>TGGT1_022690
>PVX_087985	>PCYB032190	>PKH_031040	>PCHAS_031520	>PY00442	>PF11_0134	>BBOV_III00448	>TP01_0442	>cgd2_580	>NCLIV_004370	>TGGT1_022700
>PVX_087990	>PCYB032200	>PKH_031050	>PCHAS_031530	>PY00443	>PF11_0293	>BBOV_III00449	>TP01_0443	>cgd2_590	>NCLIV_004380	>TGGT1_022710
>PVX_087995	>PCYB032210	>PKH_031060	>PCHAS_031540	>PY00444	>PF07_0012	>BBOV_III00450	>TP01_0444	>cgd2_600	>NCLIV_004390	>TGGT1_022720
>PVX_088000	>PCYB032220	>PKH_031070	>PCHAS_031550	>PY00445	>PF11_0259	>BBOV_III00451	>TP01_0445	>cgd2_610	>NCLIV_004400	>TGGT1_022730
>PVX_088005	>PCYB032230	>PKH_031080	>PCHAS_031560	>PY00446	>PF14_0189	>BBOV_III00452	>TP01_1232	>cgd2_620	>NCLIV_004401	>TGGT1_022740
>PVX_088010	>PCYB032240	>PKH_031090	>PCHAS_031570	>PY00447	>PF08_0132	>BBOV_III00453	>TP01_1233	>cgd2_630	>NCLIV_004410	>TGGT1_022750
>PVX_088015	>PCYB032250	>PKH_031100	>PCHAS_031580	>PY00448	>PF11_0333	>BBOV_III00454	>TP01_1228	>cgd2_640	>NCLIV_004411	>TGGT1_022760
>PVX_088020	>PCYB032260	>PKH_031110	>PCHAS_031590	>PY00449	>PF11_0294	>BBOV_III00455	>TP01_0456	>cgd2_650	>NCLIV_004420	>TGGT1_022770
>PVX_088025	>PCYB032270	>PKH_031120	>PCHAS_031600	>PY00450	>PFI0510c	>BBOV_III00456	>TP01_0457	>cgd2_660	>NCLIV_004421	>TGGT1_022780
>PVX_088030	>PCYB032280	>PKH_031130	>PCHAS_031610	>PY00451	>PF14_0111	>BBOV_III00457	>TP01_0458	>cgd2_670	>NCLIV_004430	>TGGT1_022790
>PVX_088035	>PCYB032285	>PKH_031140	>PCHAS_031620	>PY00452	>PF08_0036	>BBOV_III00458	>TP01_0459	>cgd2_680	>NCLIV_004431	>TGGT1_022800
>PVX_088040	>PCYB032290	>PKH_031150	>PCHAS_031630	>PY00453	>PFL1405w	>BBOV_III00459	>TP01_0460	>cgd2_690	>NCLIV_004432	>TGGT1_022810
>PVX_088045	>PCYB032300	>PKH_031160	>PCHAS_031640	>PY00454	>MAL8P1.126	>BBOV_III00460	>TP01_0461	>cgd2_700	>NCLIV_004440	>TGGT1_022820
>PVX_088050	>PCYB032310	>PKH_031170	>PCHAS_031650	>PY00455	>PFL1765c	>BBOV_III00461	>TP01_0462	>cgd2_710	>NCLIV_004441	>TGGT1_022830
>PVX_088055	>PCYB032320	>PKH_031180	>PCHAS_031660	>PY00456	>MAL13P1.189	>BBOV_III00462	>TP01_0463	>cgd2_720	>NCLIV_004450	>TGGT1_022840
>PVX_088060	>PCYB032330	>PKH_031190	>PCHAS_031670	>PY00457	>PF08_0093	>BBOV_III00463	>TP01_0464	>cgd2_730	>NCLIV_004460	>TGGT1_022860
>PVX_088065	>PCYB032340	>PKH_031200	>PCHAS_031680	>PY00458	>PFL0090c	>BBOV_III00464	>TP01_0465	>cgd2_740	>NCLIV_004470	>TGGT1_022870
>PVX_088070	>PCYB032350	>PKH_031210	>PCHAS_031690	>PY00459	>PF14_0032	>BBOV_III00465	>TP01_0466	>cgd2_750	>NCLIV_004471	>TGGT1_022880
>PVX_088075	>PCYB032360	>PKH_031220	>PCHAS_031700	>PY00460	>PFL2245w	>BBOV_III00466	>TP01_0467	>cgd2_760	>NCLIV_004480	>TGGT1_022890
>PVX_088080	>PCYB032370	>PKH_031230	>PCHAS_031710	>PY00461	>PFA0240w	>BBOV_III00467	>TP01_0468	>cgd2_770	>NCLIV_004490	>TGGT1_022900
>PVX_088085	>PCYB032380	>PKH_031240	>PCHAS_031720	>PY00462	>PF08_0134	>BBOV_III00468	>TP01_0469	>cgd2_780	>NCLIV_004500	>TGGT1_022910
>PVX_088090	>PCYB032390	>PKH_031250	>PCHAS_031730	>PY00463	>PF13_0067	>BBOV_III00469	>TP01_0470	>cgd2_790	>NCLIV_004510	>TGGT1_022920
>PVX_088095	>PCYB032400	>PKH_031255	>PCHAS_031740	>PY00464	>PFC0441c-a	>BBOV_III00470	>TP01_0471	>cgd2_800	>NCLIV_004520	>TGGT1_022930
>PVX_088100	>PCYB032410	>PKH_031260	>PCHAS_031750	>PY00465	>PFC0441c-b	>BBOV_III00471	>TP01_0472	>cgd2_810	>NCLIV_004530	>TGGT1_022940
>PVX_088105	>PCYB032420	>PKH_031270	>PCHAS_031760	>PY00466	>PFI1216w	>BBOV_III00472	>TP01_0473	>cgd2_820	>NCLIV_004540	>TGGT1_022950
>PVX_088110	>PCYB032430	>PKH_031280	>PCHAS_031770	>PY00467	>PFB0732c	>BBOV_III00473	>TP01_0474	>cgd2_830	>NCLIV_004550	>TGGT1_022960
>PVX_088115	>PCYB032440	>PKH_031290	>PCHAS_031780	>PY00468	>PFC0630w	>BBOV_III00474	>TP01_0475	>cgd2_840	>NCLIV_004560	>TGGT1_022970
>PVX_088120	>PCYB032450	>PKH_031300	>PCHAS_031790	>PY00469	>PF10_0317	>BBOV_III00475	>TP01_0476	>cgd2_850	>NCLIV_004570	>TGGT1_022980
>PVX_088125	>PCYB032460	>PKH_031310	>PCHAS_031800	>PY00470	>PF14_0394	>BBOV_III00476	>TP01_0477	>cgd2_860	>NCLIV_004580	>TGGT1_023000
>PVX_088130	>PCYB032470	>PKH_031320	>PCHAS_031810	>PY00471	>PF13_0359	>BBOV_III00477	>TP01_0478	>cgd2_870	>NCLIV_004590	>TGGT1_023010
>PVX_088140	>PCYB032480	>PKH_031330	>PCHAS_031820	>PY00472	>PF14_0077	>BBOV_III00478	>TP01_0479	>cgd2_880	>NCLIV_004600	>TGGT1_023020
>PVX_088145	>PCYB032490	>PKH_031340	>PCHAS_031830	>PY00473	>PF14_0690	>BBOV_III00479	>TP01_0480	>cgd2_890	>NCLIV_004610	>TGGT1_023030
>PVX_088150	>PCYB032500	>PKH_031350	>PCHAS_040020	>PY00474	>PF08_0094	>BBOV_III00480	>TP01_0481	>cgd2_900	>NCLIV_004620	>TGGT1_064740
>PVX_088155	>PCYB032510	>PKH_031360	>PCHAS_040030	>PY00475	>MAL8P1.88	>BBOV_III00481	>TP01_0482	>cgd2_910	>NCLIV_004630	>TGGT1_064730
>PVX_088165	>PCYB032520	>PKH_031370	>PCHAS_040040	>PY00476	>PF14_0427	>BBOV_III00482	>TP01_0483	>cgd2_920	>NCLIV_004640	>TGGT1_064720
>PVX_088170	>PCYB032530	>PKH_031380	>PCHAS_040050	>PY00477	>MAL8P1.107	>BBOV_III00483	>TP01_0484	>cgd2_930	>NCLIV_004650	>TGGT1_064710
>PVX_088175	>PCYB032535	>PKH_031390	>PCHAS_040060	>PY00478	>PF14_0527	>BBOV_III00484	>TP01_0485	>cgd2_940	>NCLIV_004660	>TGGT1_064700
>PVX_088180	>PCYB032540	>PKH_031400	>PCHAS_040070	>PY00479	>PF14_0686	>BBOV_III00485	>TP01_0486	>cgd2_950	>NCLIV_004670	>TGGT1_064690
>PVX_088185	>PCYB032550	>PKH_031410	>PCHAS_040080	>PY00480	>PF13_0204	>BBOV_III00486	>TP01_0487	>cgd2_960	>NCLIV_004680	>TGGT1_064680
>PVX_088190	>PCYB032560	>PKH_031420	>PCHAS_040090	>PY00481	>PF14_0290	>BBOV_III00487	>TP01_0488	>cgd2_970	>NCLIV_004690	>TGGT1_064670
>PVX_088195	>PCYB032570	>PKH_031430	>PCHAS_040100	>PY00482	>PF11_0050	>BBOV_III00488	>TP01_0489	>cgd2_980	>NCLIV_004700	>TGGT1_064660
>PVX_088200	>PCYB032580	>PKH_031440	>PCHAS_040110	>PY00483	>PFE1540w	>BBOV_III00489	>TP01_0490	>cgd2_990	>NCLIV_004710	>TGGT1_064650
>PVX_088205	>PCYB032590	>PKH_031450	>PCHAS_040120	>PY00484	>PF11_0353	>BBOV_III00490	>TP01_0491	>cgd2_1000	>NCLIV_004720	>TGGT1_064640
>PVX_088210	>PCYB032600	>PKH_031460	>PCHAS_040130	>PY00485	>MAL13P1.179	>BBOV_III00491	>TP01_0492	>cgd2_1010	>NCLIV_004730	>TGGT1_064630
>PVX_088215	>PCYB032610	>PKH_031470	>PCHAS_040140	>PY00486	>PF14_0742	>BBOV_III00492	>TP01_0493	>cgd2_1020	>NCLIV_004740	>TGGT1_064620
>PVX_088220	>PCYB032620	>PKH_031480	>PCHAS_040150	>PY00487	>PFE0470w	>BBOV_III00493	>TP01_0494	>cgd2_1030	>NCLIV_004750	>TGGT1_064610
>PVX_088225	>PCYB032630	>PKH_031490	>PCHAS_040160	>PY00488	>PF14_0288	>BBOV_III00494	>TP01_0495	>cgd2_1040	>NCLIV_004760	>TGGT1_064600
>PVX_088230	>PCYB032640	>PKH_031500	>PCHAS_040170	>PY00489	>PFD0160w	>BBOV_III00495	>TP01_0496	>cgd2_1050	>NCLIV_004770	>TGGT1_064590
>PVX_088235	>PCYB032650	>PKH_031510	>PCHAS_040180	>PY00490	>PFE1195w	>BBOV_III00496	>TP01_0497	>cgd2_1060	>NCLIV_004780	>TGGT1_064580
>PVX_088240	>PCYB032660	>PKH_031520	>PCHAS_040190	>PY00491	>PFI1570c	>BBOV_III00497	>TP01_0498	>cgd2_1070	>NCLIV_004790	>TGGT1_064570
>PVX_088245	>PCYB032670	>PKH_031530	>PCHAS_040200	>PY00492	>MAL13P1.272	>BBOV_III00498	>TP01_0499	>cgd2_1080	>NCLIV_004800	>TGGT1_064560
>PVX_088250	>PCYB032680	>PKH_031540	>PCHAS_040210	>PY00493	>MAL13P1.90	>BBOV_III00499	>TP01_0500	>cgd2_1090	>NCLIV_004810	>TGGT1_064550
>PVX_088255	>PCYB032690	>PKH_031550	>PCHAS_040220	>PY00494	>PF10_0178	>BBOV_III00500	>TP01_0501	>cgd2_1100	>NCLIV_004820	>TGGT1_064540
>PVX_088265	>PCYB032700	>PKH_031560	>PCHAS_040230	>PY00495	>MAL8P1.75	>BBOV_III00501	>TP01_0502	>cgd2_1110	>NCLIV_004821	>TGGT1_064530
>PVX_088270	>PCYB032710	>PKH_031565	>PCHAS_040240	>PY00496	>PF11_0379	>BBOV_III00502	>TP01_0503	>cgd2_1120	>NCLIV_004830	>TGGT1_064520
>PVX_088275	>PCYB032720	>PKH_031570	>PCHAS_040250	>PY00497	>PF11_0301	>BBOV_III00503	>TP01_0504	>cgd2_1130	>NCLIV_004840	>TGGT1_064500
>PVX_088280	>PCYB032730	>PKH_031580	>PCHAS_040260	>PY00498	>PF13_0205	>BBOV_III00504	>TP01_0505	>cgd2_1140	>NCLIV_004850	>TGGT1_064490
>PVX_093495	>PCYB032740	>PKH_031590	>PCHAS_040270	>PY00499	>PFB0200c	>BBOV_III00505	>TP01_0506	>cgd2_1150	>NCLIV_004860	>TGGT1_064480
>PVX_093500	>PCYB032750	>PKH_031600	>PCHAS_040280	>PY00500	>PFF0240c	>BBOV_III00506	>TP01_0507	>cgd2_1160	>NCLIV_004870	>TGGT1_064470
>PVX_093505	>PCYB032760	>PKH_031610	>PCHAS_040290	>PY00501	>PF10_0368	>BBOV_III00507	>TP01_0508	>cgd2_1170	>NCLIV_004880	>TGGT1_064460
>PVX_093510	>PCYB032770	>PKH_031620	>PCHAS_040300	>PY00502	>MAL13P1.181	>BBOV_III00508	>TP01_0509	>cgd2_1190	>NCLIV_004890	>TGGT1_064450
>PVX_093515	>PCYB032780	>PKH_031630	>PCHAS_040310	>PY00503	>PFF0645c	>BBOV_III00509	>TP01_0510	>cgd2_1200	>NCLIV_004900	>TGGT1_064440
>PVX_093520	>PCYB032790	>PKH_031640	>PCHAS_040320	>PY00504	>PFE1110w	>BBOV_III00510	>TP01_0511	>cgd2_1210	>NCLIV_004910	>TGGT1_064430
>PVX_093525	>PCYB032800	>PKH_031650	>PCHAS_040330	>PY00505	>PFA0120c	>BBOV_III00511	>TP01_0512	>cgd2_1220	>NCLIV_004920	>TGGT1_064410
>PVX_093530	>PCYB032810	>PKH_031660	>PCHAS_040340	>PY00506	>PF14_0070	>BBOV_III00512	>TP01_0513	>cgd2_1230	>NCLIV_004930	>TGGT1_064400
>PVX_093535	>PCYB032820	>PKH_031670	>PCHAS_040350	>PY00507	>PFB0710c	>BBOV_III00513	>TP01_0514	>cgd2_1240	>NCLIV_004940	>TGGT1_064380
>PVX_093540	>PCYB032830	>PKH_031680	>PCHAS_040360	>PY00508	>MAL8P1.111	>BBOV_III00514	>TP01_0515	>cgd2_1250	>NCLIV_004950	>TGGT1_064370
>PVX_093545	>PCYB032840	>PKH_031690	>PCHAS_040370	>PY00509	>PF07_0080	>BBOV_III00515	>TP01_0516	>cgd2_1260	>NCLIV_004960	>TGGT1_064360
>PVX_093550	>PCYB032850	>PKH_031700	>PCHAS_040380	>PY00510	>PF14_0034	>BBOV_III00516	>TP01_0517	>cgd2_1270	>NCLIV_004970	>TGGT1_064340
>PVX_093555	>PCYB032860	>PKH_031710	>PCHAS_040390	>PY00511	>PFE0235c	>BBOV_III00517	>TP01_0518	>cgd2_1280	>NCLIV_004980	>TGGT1_064330
>PVX_093560	>PCYB032870	>PKH_031720	>PCHAS_040400	>PY00512	>PF14_0358	>BBOV_III00518	>TP01_0519	>cgd2_1290	>NCLIV_004990	>TGGT1_064320
>PVX_093565	>PCYB032880	>PKH_031730	>PCHAS_040410	>PY00513	>PFL0030c	>BBOV_III00519	>TP01_0520	>cgd2_1300	>NCLIV_005000	>TGGT1_064310
>PVX_093570	>PCYB032890	>PKH_031740	>PCHAS_040420	>PY00514	>PF10_0057	>BBOV_III00520	>TP01_0521	>cgd2_1310	>NCLIV_005010	>TGGT1_064840
>PVX_093575	>PCYB032900	>PKH_031750	>PCHAS_040430	>PY00515	>PF14_0503	>BBOV_III00521	>TP01_0522	>cgd2_1330	>NCLIV_005020	>TGGT1_064850
>PVX_093580	>PCYB032910	>PKH_031760	>PCHAS_040440	>PY00516	>PF10_0022	>BBOV_III00522	>TP01_0523	>cgd2_1340	>NCLIV_005030	>TGGT1_064860
>PVX_093585	>PCYB032920	>PKH_031770	>PCHAS_040450	>PY00517	>PF13_0035	>BBOV_III00523	>TP01_0524	>cgd2_1350	>NCLIV_005040	>TGGT1_064870
>PVX_093590	>PCYB032930	>PKH_031780	>PCHAS_040460	>PY00518	>PFL0750w	>BBOV_III00524	>TP01_0525	>cgd2_1360	>NCLIV_005050	>TGGT1_064880
>PVX_093595	>PCYB032940	>PKH_031790	>PCHAS_040470	>PY00519	>PF13_0127	>BBOV_III00525	>TP01_0526	>cgd2_1370	>NCLIV_005060	>TGGT1_064890
>PVX_093600	>PCYB032950	>PKH_031800	>PCHAS_040480	>PY00520	>PF07_0017	>BBOV_III00526	>TP01_0527	>cgd2_1380	>NCLIV_005070	>TGGT1_064900
>PVX_093605	>PCYB032960	>PKH_031810	>PCHAS_040490	>PY00521	>PF14_0618	>BBOV_III00527	>TP01_0528	>cgd2_1390	>NCLIV_005080	>TGGT1_064910
>PVX_093610	>PCYB032970	>PKH_031820	>PCHAS_040500	>PY00522	>MAL13P1.303-a	>BBOV_III00528	>TP01_0529	>cgd2_1400	>NCLIV_005090	>TGGT1_065020
>PVX_093615	>PCYB032980	>PKH_031830	>PCHAS_040510	>PY00523	>MAL13P1.303-b	>BBOV_III00529	>TP01_0530	>cgd2_1410	>NCLIV_005100	>TGGT1_065030
>PVX_093620	>PCYB032990	>PKH_031840	>PCHAS_040520	>PY00524	>PF14_0229	>BBOV_III00530	>TP01_0531	>cgd2_1420	>NCLIV_005110	>TGGT1_065040
>PVX_093625	>PCYB033000	>PKH_031850	>PCHAS_040530	>PY00525	>PFL1160c	>BBOV_III00531	>TP01_0532	>cgd2_1430	>NCLIV_005120	>TGGT1_065050
>PVX_093630	>PCYB033010	>PKH_031860	>PCHAS_040540	>PY00526	>PF14_0541	>BBOV_III00532	>TP01_0533	>cgd2_1440	>NCLIV_005130	>TGGT1_065060
>PVX_093635	>PCYB033020	>PKH_031870	>PCHAS_040550	>PY00527	>PFL2430c	>BBOV_III00533	>TP01_0534	>cgd2_1450	>NCLIV_005140	>TGGT1_065070
>PVX_093640	>PCYB033030	>PKH_031880	>PCHAS_040560	>PY00528	>PFL0560c	>BBOV_III00534	>TP01_0535	>cgd2_1460	>NCLIV_005150	>TGGT1_065080
>PVX_093645	>PCYB033040	>PKH_031890	>PCHAS_040570	>PY00529	>PF08_0044	>BBOV_III00535	>TP01_0536	>cgd2_1470	>NCLIV_005160	>TGGT1_065090
>PVX_093650	>PCYB033050	>PKH_031900	>PCHAS_040580	>PY00530	>PFE0915c	>BBOV_III00536	>TP01_0537	>cgd2_1480	>NCLIV_005170	>TGGT1_065100
>PVX_093655	>PCYB033060	>PKH_031910	>PCHAS_040590	>PY00531	>PF14_0244	>BBOV_III00537	>TP01_0538	>cgd2_1490	>NCLIV_005180	>TGGT1_065110
>PVX_093660	>PCYB033070	>PKH_031920	>PCHAS_040600	>PY00532	>PFI1065c	>BBOV_III00538	>TP01_0539	>cgd2_1500	>NCLIV_005190	>TGGT1_065120
>PVX_093665	>PCYB033080	>PKH_031930	>PCHAS_040610	>PY00533	>PFF0450c	>BBOV_III00539	>TP01_0540	>cgd2_1510	>NCLIV_005200	>TGGT1_065130
>PVX_093670	>PCYB033090	>PKH_031940	>PCHAS_040620	>PY00534	>PFL0970w	>BBOV_III00540	>TP01_0541	>cgd2_1520	>NCLIV_005210	>TGGT1_065150
>PVX_093675	>PCYB033090	>PKH_031950	>PCHAS_040630	>PY00535	>PFI0165c	>BBOV_III00541	>TP01_0542	>cgd2_1530	>NCLIV_005220	>TGGT1_065160
>PVX_093680	>PCYB041010	>PKH_031960	>PCHAS_040640	>PY00536	>PF14_0213a	>BBOV_III00542	>TP01_0543	>cgd2_1540	>NCLIV_005230	>TGGT1_065170
>PVX_093685	>PCYB041020	>PKH_031970	>PCHAS_040650	>PY00537	>PFL2065c	>BBOV_III00543	>TP01_0544	>cgd2_1550	>NCLIV_005240	>TGGT1_065180
>PVX_093695	>PCYB041030	>PKH_031980	>PCHAS_040660	>PY00538	>PF11_0108	>BBOV_III00544	>TP01_0545	>cgd2_1560	>NCLIV_005250	>TGGT1_065190
>PVX_093700	>PCYB041040	>PKH_031990	>PCHAS_040670	>PY00539	>PFE1505w	>BBOV_III00545	>TP01_0546	>cgd2_1570	>NCLIV_005260	>TGGT1_065200
>PVX_093705	>PCYB041050	>PKH_032000	>PCHAS_040680	>PY00540	>MAL8P1.11	>BBOV_III00546	>TP01_1229	>cgd2_1580	>NCLIV_005270	>TGGT1_065210
>PVX_093710	>PCYB041060	>PKH_040010	>PCHAS_040690	>PY00541	>PFL0720w	>BBOV_III00547	>TP01_0549	>cgd2_1590	>NCLIV_005280	>TGGT1_065220
>PVX_093715	>PCYB041070	>PKH_040020	>PCHAS_040700	>PY00542	>PFL1095c	>BBOV_III00548	>TP01_0550	>cgd2_1600	>NCLIV_005290	>TGGT1_065230
>PVX_093720	>PCYB041080	>PKH_040030	>PCHAS_040710	>PY00543	>PF10_0124	>BBOV_III00549	>TP01_0551	>cgd2_1610	>NCLIV_005300	>TGGT1_065240
>PVX_093725	>PCYB041090	>PKH_040040	>PCHAS_040720	>PY00544	>PFD0785c	>BBOV_III00550	>TP01_0552	>cgd2_1620	>NCLIV_005310	>TGGT1_065250
>PVX_093730	>PCYB041100	>PKH_040050	>PCHAS_040730	>PY00545	>PF14_0122	>BBOV_III00551	>TP01_0553	>cgd2_1630	>NCLIV_005320	>TGGT1_065260
>PVX_096910	>PCYB041110	>PKH_040060	>PCHAS_040740	>PY00546	>PF11_0332	>BBOV_III00552	>TP01_0554	>cgd2_1640	>NCLIV_005330	>TGGT1_065270
>PVX_096915	>PCYB041120	>PKH_040070	>PCHAS_040750	>PY00547	>PFF0695w	>BBOV_III00553	>TP01_0555	>cgd2_1650	>NCLIV_005340	>TGGT1_065280
>PVX_096920	>PCYB041130	>PKH_040080	>PCHAS_040760	>PY00548	>PF11_0325	>BBOV_III00554	>TP01_0556	>cgd2_1660	>NCLIV_005350	>TGGT1_065290
>PVX_096925	>PCYB041140	>PKH_040090	>PCHAS_040770	>PY00549	>MAL13P1.211	>BBOV_III00555	>TP01_0557	>cgd2_1670	>NCLIV_005360	>TGGT1_065300
>PVX_096930	>PCYB041150	>PKH_040100	>PCHAS_040780	>PY00550	>PFI0630w	>BBOV_III00556	>TP01_0558	>cgd2_1680	>NCLIV_005370	>TGGT1_065310
>PVX_096935	>PCYB041160	>PKH_040110	>PCHAS_040790	>PY00551	>PF14_0264	>BBOV_III00557	>TP01_0559	>cgd2_1690	>NCLIV_005380	>TGGT1_065320
>PVX_096940	>PCYB041170	>PKH_040120	>PCHAS_040800	>PY00552	>PFC0545c	>BBOV_III00558	>TP01_0560	>cgd2_1700	>NCLIV_005390	>TGGT1_065330
>PVX_096945	>PCYB041180	>PKH_040130	>PCHAS_040810	>PY00553	>PF14_0025	>BBOV_III00559	>TP01_0561	>cgd2_1710	>NCLIV_005400	>TGGT1_065340
>PVX_096950	>PCYB041190	>PKH_040140	>PCHAS_040820	>PY00554	>MAL13P1.197	>BBOV_III00560	>TP01_0562	>cgd2_1720	>NCLIV_005410	>TGGT1_065350
>PVX_096955	>PCYB041200	>PKH_040150	>PCHAS_040830	>PY00555	>PFF0810c	>BBOV_III00561	>TP01_0563	>cgd2_1730	>NCLIV_005420	>TGGT1_065360
>PVX_096960	>PCYB041210	>PKH_040160	>PCHAS_040840	>PY00556	>MAL8P1.74	>BBOV_III00562	>TP01_0564	>cgd2_1740	>NCLIV_005430	>TGGT1_065370
>PVX_096965	>PCYB041220	>PKH_040170	>PCHAS_040850	>PY00557	>PF13_0137	>BBOV_III00563	>TP01_0565	>cgd2_1750	>NCLIV_005440	>TGGT1_065380
>PVX_096970	>PCYB041230	>PKH_040180	>PCHAS_040860	>PY00558	>PFD0875c	>BBOV_III00564	>TP01_0566	>cgd2_1760	>NCLIV_005450	>TGGT1_065390
>PVX_096975	>PCYB041240	>PKH_040190	>PCHAS_040870	>PY00559	>PFE1250w	>BBOV_III00565	>TP01_0567	>cgd2_1770	>NCLIV_005460	>TGGT1_065400
>PVX_096980	>PCYB041250	>PKH_040200	>PCHAS_040880	>PY00560	>PFD0405c	>BBOV_III00566	>TP01_0568	>cgd2_1780	>NCLIV_005470	>TGGT1_065410
>PVX_096985	>PCYB041260	>PKH_040210	>PCHAS_040890	>PY00561	>PFL1045w	>BBOV_III00567	>TP01_0569	>cgd2_1790	>NCLIV_005480	>TGGT1_065420
>PVX_096990	>PCYB041270	>PKH_040220	>PCHAS_040900	>PY00562	>PF10_0261	>BBOV_III00568	>TP01_0570	>cgd2_1800	>NCLIV_005490	>TGGT1_065430
>PVX_096995	>PCYB041280	>PKH_040230	>PCHAS_040910	>PY00563	>PFB0888w-a	>BBOV_III00569	>TP01_0571	>cgd2_1810	>NCLIV_005500	>TGGT1_065440
>PVX_097000	>PCYB041290	>PKH_040240	>PCHAS_040920	>PY00564	>PFL2035c	>BBOV_III00570	>TP01_0572	>cgd2_1820	>NCLIV_005510	>TGGT1_065450
>PVX_097005	>PCYB041300	>PKH_040250	>PCHAS_040930	>PY00565	>PF14_0080	>BBOV_III00571	>TP01_0573	>cgd2_1830	>NCLIV_005520	>TGGT1_065460
>PVX_097010	>PCYB041310	>PKH_040260	>PCHAS_040940	>PY00566	>PF13_0033	>BBOV_III00572	>TP01_0574	>cgd2_1840	>NCLIV_005530	>TGGT1_065470
>PVX_097015	>PCYB041320	>PKH_040270	>PCHAS_040950	>PY00567	>PFD0195c	>BBOV_III00573	>TP01_0575	>cgd2_1850	>NCLIV_005540	>TGGT1_065480
>PVX_097025	>PCYB041330	>PKH_040280	>PCHAS_040960	>PY00568	>PF11_0269	>BBOV_III00574	>TP01_0576	>cgd2_1860	>NCLIV_005550	>TGGT1_065490
>PVX_081200	>PCYB041340	>PKH_040290	>PCHAS_040970	>PY00569	>PF14_0521	>BBOV_III00575	>TP01_0577	>cgd2_1870	>NCLIV_005560	>TGGT1_065500
>PVX_081205	>PCYB041350	>PKH_040300	>PCHAS_040980	>PY00570	>PFE0660c	>BBOV_III00576	>TP01_1230	>cgd2_1880	>NCLIV_005570	>TGGT1_065510
>PVX_081210	>PCYB041360	>PKH_040310	>PCHAS_040990	>PY00571	>PF13_0162	>BBOV_III00578	>TP01_1231	>cgd2_1890	>NCLIV_005580	>TGGT1_065520
>PVX_081215	>PCYB041370	>PKH_040320	>PCHAS_041000	>PY00572	>PF07_0039	>BBOV_III00579	>TP01_0578	>cgd2_1900	>NCLIV_005590	>TGGT1_065530
>PVX_081220	>PCYB041380	>PKH_040330	>PCHAS_041010	>PY00573	>PF11_0378	>BBOV_III00580	>TP01_0579	>cgd2_1910	>NCLIV_005600	>TGGT1_065540
>PVX_081225	>PCYB041390	>PKH_040340	>PCHAS_041020	>PY00574	>PFB0665w	>BBOV_III00581	>TP01_0580	>cgd2_1920	>NCLIV_005610	>TGGT1_065550
>PVX_081230	>PCYB041400	>PKH_040350	>PCHAS_041030	>PY00575	>MAL13P1.65	>BBOV_III00582	>TP01_0581	>cgd2_1930	>NCLIV_005620	>TGGT1_065560
>PVX_081235	>PCYB041410	>PKH_040360	>PCHAS_041040	>PY00576	>PF11_0101	>BBOV_III00583	>TP01_0582	>cgd2_1940	>NCLIV_005630	>TGGT1_065570
>PVX_081240	>PCYB041420	>PKH_040370	>PCHAS_041050	>PY00577	>PF14_0538	>BBOV_III00584	>TP01_0583	>cgd2_1950	>NCLIV_005640	>TGGT1_065580
>PVX_081245	>PCYB041430	>PKH_040380	>PCHAS_041060	>PY00578	>PF10_0248	>BBOV_III00585	>TP01_0584	>cgd2_1960	>NCLIV_005650	>TGGT1_065590
>PVX_081250	>PCYB041440	>PKH_040390	>PCHAS_041070	>PY00579	>PF14_0540	>BBOV_III00586	>TP01_0585	>cgd2_1970	>NCLIV_005660	>TGGT1_065600
>PVX_081255	>PCYB041450	>PKH_040395	>PCHAS_041080	>PY00580	>PFE0140c	>BBOV_III00587	>TP01_0586	>cgd2_1980	>NCLIV_005670	>TGGT1_065610
>PVX_081260	>PCYB041460	>PKH_040400	>PCHAS_041090	>PY00581	>PF13_0041	>BBOV_III00588	>TP01_0587	>cgd2_1990	>NCLIV_005680	>TGGT1_065620
>PVX_081265	>PCYB041470	>PKH_040410	>PCHAS_041100	>PY00582	>PFL1130c	>BBOV_III00589	>TP01_0588	>cgd2_2000	>NCLIV_005690	>TGGT1_065630
>PVX_081270	>PCYB041480	>PKH_040420	>PCHAS_041110	>PY00583	>MAL8P1.123	>BBOV_III00590	>TP01_0589	>cgd2_2010	>NCLIV_005700	>TGGT1_065640
>PVX_081275	>PCYB041490	>PKH_040430	>PCHAS_041120	>PY00584	>PFL1875w	>BBOV_III00592	>TP01_0590	>cgd2_2020	>NCLIV_005710	>TGGT1_065650
>PVX_081280	>PCYB041500	>PKH_040440	>PCHAS_041130	>PY00585	>PF07_0099	>BBOV_III00593	>TP01_0591	>cgd2_2030	>NCLIV_005720	>TGGT1_065660
>PVX_081285	>PCYB041510	>PKH_040450	>PCHAS_041140	>PY00586	>PFC0965w	>BBOV_III00594	>TP01_0592	>cgd2_2040	>NCLIV_005730	>TGGT1_065670
>PVX_081290	>PCYB041520	>PKH_040460	>PCHAS_041150	>PY00587	>PFF1445c	>BBOV_III00595	>TP01_0593	>cgd2_2050	>NCLIV_005740	>TGGT1_065680
>PVX_081295	>PCYB041530	>PKH_040470	>PCHAS_041155	>PY00588	>MAL13P1.202	>BBOV_III00596	>TP01_0594	>cgd2_2060	>NCLIV_005750	>TGGT1_065685
>PVX_081300	>PCYB041540	>PKH_040480	>PCHAS_041160	>PY00589	>PFD0320c	>BBOV_III00597	>TP01_0595	>cgd2_2070	>NCLIV_005760	>TGGT1_065690
>PVX_081305	>PCYB041550	>PKH_040490	>PCHAS_041170	>PY00590	>PF08_0031	>BBOV_III00598	>TP01_0596	>cgd2_2080	>NCLIV_005770	>TGGT1_065700
>PVX_081310	>PCYB041560	>PKH_040500	>PCHAS_041180	>PY00591	>PF14_0637	>BBOV_III00599	>TP01_0597	>cgd2_2090	>NCLIV_005780	>TGGT1_065710
>PVX_081315	>PCYB041570	>PKH_040510	>PCHAS_041190	>PY00592	>MAL13P1.290	>BBOV_III00600	>TP01_0598	>cgd2_2100	>NCLIV_005790	>TGGT1_065720
>PVX_081320	>PCYB041580	>PKH_040520	>PCHAS_041200	>PY00593	>MAL13P1.315	>BBOV_III00601	>TP01_0599	>cgd2_2110	>NCLIV_005800	>TGGT1_065730
>PVX_081325	>PCYB041590	>PKH_040530	>PCHAS_041210	>PY00594	>MAL8P1.80	>BBOV_III00602	>TP01_0600	>cgd2_2120	>NCLIV_005810	>TGGT1_065740
>PVX_081330	>PCYB041600	>PKH_040540	>PCHAS_041220	>PY00595	>PFL0260c	>BBOV_III00603	>TP01_0601	>cgd2_2130	>NCLIV_005820	>TGGT1_065750
>PVX_081335	>PCYB041610	>PKH_040550	>PCHAS_041230	>PY00596	>PF14_0470	>BBOV_III00604	>TP01_0602	>cgd2_2140	>NCLIV_005830	>TGGT1_065760
>PVX_081340	>PCYB041620	>PKH_040560	>PCHAS_041240	>PY00597	>PFL0230w	>BBOV_III00605	>TP01_0603	>cgd2_2150	>NCLIV_005840	>TGGT1_065770
>PVX_081345	>PCYB041630	>PKH_040570	>PCHAS_041250	>PY00598	>PF11_0522	>BBOV_III00606	>TP01_0604	>cgd2_2160	>NCLIV_005850	>TGGT1_065780
>PVX_081350	>PCYB041640	>PKH_040580	>PCHAS_041260	>PY00599	>MAL8P1.209	>BBOV_III00607	>TP01_0605	>cgd2_2170	>NCLIV_005860	>TGGT1_065790
>PVX_081355	>PCYB041650	>PKH_040590	>PCHAS_041270	>PY00600	>PF08_0087	>BBOV_III00608	>TP01_0606	>cgd2_2180	>NCLIV_005870	>TGGT1_065800
>PVX_081360	>PCYB041660	>PKH_040600	>PCHAS_041280	>PY00601	>MAL8P1.139	>BBOV_III00609	>TP01_0607	>cgd2_2190	>NCLIV_005880	>TGGT1_065810
>PVX_081365	>PCYB041670	>PKH_040604	>PCHAS_041290	>PY00602	>MAL13P1.365	>BBOV_III00610	>TP01_0608	>cgd2_2200	>NCLIV_005890	>TGGT1_065820
>PVX_081370	>PCYB041680	>PKH_040605	>PCHAS_041300	>PY00603	>PFL2310w	>BBOV_III00611	>TP01_0609	>cgd2_2210	>NCLIV_005900	>TGGT1_065830
>PVX_081375	>PCYB041690	>PKH_040610	>PCHAS_041310	>PY00604	>PF14_0138	>BBOV_III00612	>TP01_0610	>cgd2_2220	>NCLIV_005910	>TGGT1_065840
>PVX_081380	>PCYB041700	>PKH_040620	>PCHAS_041320	>PY00605	>PFB0315w	>BBOV_III00613	>TP01_0611	>cgd2_2230	>NCLIV_005920	>TGGT1_065850
>PVX_081385	>PCYB041710	>PKH_040630	>PCHAS_041330	>PY00606	>PF11_0296	>BBOV_III00614	>TP01_0612	>cgd2_2240	>NCLIV_005930	>TGGT1_065860
>PVX_081390	>PCYB041720	>PKH_040640	>PCHAS_041340	>PY00607	>PF11_0093	>BBOV_III00615	>TP01_0613	>cgd2_2250	>NCLIV_005940	>TGGT1_065870
>PVX_081395	>PCYB041730	>PKH_040650	>PCHAS_041350	>PY00608	>PF14_0548	>BBOV_III00616	>TP01_0614	>cgd2_2260	>NCLIV_005950	>TGGT1_065880
>PVX_081400	>PCYB041740	>PKH_040660	>PCHAS_041360	>PY00609	>PF14_0279	>BBOV_III00617	>TP01_0615	>cgd2_2270	>NCLIV_005960	>TGGT1_065890
>PVX_081405	>PCYB041750	>PKH_040670	>PCHAS_041370	>PY00610	>PFI0215c	>BBOV_III00618	>TP01_0616	>cgd2_2280	>NCLIV_005970	>TGGT1_065900
>PVX_081410	>PCYB041760	>PKH_040675	>PCHAS_041380	>PY00611	>PFD0825c	>BBOV_III00619	>TP01_0617	>cgd2_2290	>NCLIV_005980	>TGGT1_065910
>PVX_081415	>PCYB041770	>PKH_040680	>PCHAS_041390	>PY00612	>PF10_0147	>BBOV_III00620	>TP01_0618	>cgd2_2300	>NCLIV_005990	>TGGT1_065920
>PVX_081420	>PCYB041780	>PKH_040690	>PCHAS_041400	>PY00613	>PFI1115c	>BBOV_III00621	>TP01_0619	>cgd2_2310	>NCLIV_006000	>TGGT1_065930
>PVX_081425	>PCYB041790	>PKH_040700	>PCHAS_041410	>PY00614	>PFI1700c	>BBOV_III00622	>TP01_0620	>cgd2_2320	>NCLIV_006010	>TGGT1_065940
>PVX_081430	>PCYB041800	>PKH_040710	>PCHAS_041420	>PY00615	>PF14_0499	>BBOV_III00623	>TP01_0621	>cgd2_2330	>NCLIV_006020	>TGGT1_065950
>PVX_081435	>PCYB041810	>PKH_040720	>PCHAS_041430	>PY00616	>PFF0655c	>BBOV_III00624	>TP01_0622	>cgd2_2340	>NCLIV_006030	>TGGT1_065960
>PVX_081440	>PCYB041820	>PKH_040730	>PCHAS_041440	>PY00617	>PFE0730c	>BBOV_III00625	>TP01_0623	>cgd2_2350	>NCLIV_006040	>TGGT1_065970
>PVX_081445	>PCYB041830	>PKH_040740	>PCHAS_041450	>PY00618	>PF14_0501	>BBOV_III00626	>TP01_0624	>cgd2_2360	>NCLIV_006050	>TGGT1_065980
>PVX_081450	>PCYB041840	>PKH_040750	>PCHAS_041460	>PY00619	>PF14_0513	>BBOV_III00627	>TP01_0625	>cgd2_2370	>NCLIV_006060	>TGGT1_065990
>PVX_081455	>PCYB041850	>PKH_040760	>PCHAS_041470	>PY00620	>PFB0650w	>BBOV_III00628	>TP01_0626	>cgd2_2380	>NCLIV_006070	>TGGT1_066000
>PVX_081460	>PCYB041860	>PKH_040770	>PCHAS_041480	>PY00621	>MAL13P1.139	>BBOV_III00629	>TP01_0627	>cgd2_2390	>NCLIV_006080	>TGGT1_066010
>PVX_081465	>PCYB041870	>PKH_040780	>PCHAS_041490	>PY00622	>PF11_0183	>BBOV_III00630	>TP01_0628	>cgd2_2400	>NCLIV_006090	>TGGT1_066020
>PVX_081470	>PCYB041880	>PKH_040790	>PCHAS_041500	>PY00623	>PF14_0345b	>BBOV_III00631	>TP01_0629	>cgd2_2410	>NCLIV_006100	>TGGT1_066030
>PVX_081475	>PCYB041890	>PKH_040800	>PCHAS_041510	>PY00624	>PFF0840w	>BBOV_III00632	>TP01_0630	>cgd2_2420	>NCLIV_006110	>TGGT1_066040
>PVX_081480	>PCYB041900	>PKH_040810	>PCHAS_041520	>PY00625	>PF14_0100	>BBOV_III00633	>TP01_0631	>cgd2_2430	>NCLIV_006120	>TGGT1_066050
>PVX_081485	>PCYB041910	>PKH_040820	>PCHAS_041530	>PY00626	>PF14_0714	>BBOV_III00634	>TP01_0632	>cgd2_2440	>NCLIV_006130	>TGGT1_066060
>PVX_081490	>PCYB041920	>PKH_040830	>PCHAS_041540	>PY00627	>PFB0845w	>BBOV_III00635	>TP01_0633	>cgd2_2450	>NCLIV_006140	>TGGT1_066070
>PVX_081495	>PCYB041930	>PKH_040840	>PCHAS_041550	>PY00628	>PF10_0140	>BBOV_III00636	>TP01_0634	>cgd2_2460	>NCLIV_006150	>TGGT1_066080
>PVX_081500	>PCYB041940	>PKH_040850	>PCHAS_041560	>PY00629	>MAL13P1.475	>BBOV_III00637	>TP01_0635	>cgd2_2470	>NCLIV_006160	>TGGT1_066090
>PVX_081505	>PCYB041950	>PKH_040860	>PCHAS_041570	>PY00630	>PF10_0041	>BBOV_III00638	>TP01_0636	>cgd2_2480	>NCLIV_006170	>TGGT1_066100
>PVX_081510	>PCYB041960	>PKH_040870	>PCHAS_041580	>PY00631	>PFI0755c	>BBOV_III00639	>TP01_0637	>cgd2_2490	>NCLIV_006180	>TGGT1_066110
>PVX_081515	>PCYB041970	>PKH_040880	>PCHAS_041590	>PY00632	>PF14_0676	>BBOV_III00640	>TP01_0638	>cgd2_2500	>NCLIV_006190	>TGGT1_066120
>PVX_081520	>PCYB041980	>PKH_040890	>PCHAS_041600	>PY00633	>PFE0835w	>BBOV_III00641	>TP01_0639	>cgd2_2510	>NCLIV_006200	>TGGT1_066130
>PVX_081525	>PCYB041990	>PKH_040900	>PCHAS_041610	>PY00634	>PF14_0490	>BBOV_III00642	>TP01_0640	>cgd2_2520	>NCLIV_006210	>TGGT1_066140
>PVX_081530	>PCYB042000	>PKH_040910	>PCHAS_041620	>PY00635	>MAL8P1.121	>BBOV_III00643	>TP01_0641	>cgd2_2530	>NCLIV_006220	>TGGT1_066150
>PVX_081535	>PCYB042010	>PKH_040920	>PCHAS_041630	>PY00636	>PF08_0013	>BBOV_III00644	>TP01_0642	>cgd2_2540	>NCLIV_006230	>TGGT1_066160
>PVX_081540	>PCYB042020	>PKH_040930	>PCHAS_041640	>PY00637	>PF10_0258	>BBOV_III00645	>TP01_0643	>cgd2_2550	>NCLIV_006240	>TGGT1_066170
>PVX_081545	>PCYB042030	>PKH_040940	>PCHAS_041650	>PY00638	>PF11_0413	>BBOV_III00646	>TP01_0644	>cgd2_2560	>NCLIV_006250	>TGGT1_066180
>PVX_081550	>PCYB042040	>PKH_040950	>PCHAS_041660	>PY00639	>MAL7P1.153	>BBOV_III00647	>TP01_0645	>cgd2_2570	>NCLIV_006260	>TGGT1_066190
>PVX_081555	>PCYB042050	>PKH_040960	>PCHAS_041670	>PY00640	>PFE0255w	>BBOV_III00648	>TP01_0646	>cgd2_2580	>NCLIV_006270	>TGGT1_066200
>PVX_081560	>PCYB042060	>PKH_040970	>PCHAS_041680	>PY00641	>PFI1695c	>BBOV_III00649	>TP01_0647	>cgd2_2590	>NCLIV_006280	>TGGT1_066210
>PVX_081565	>PCYB042070	>PKH_040980	>PCHAS_041690	>PY00642	>MAL8P1.65	>BBOV_III00650	>TP01_0648	>cgd2_2600	>NCLIV_006290	>TGGT1_066220
>PVX_081570	>PCYB042080	>PKH_040990	>PCHAS_041700	>PY00643	>PFB0295w	>BBOV_III00651	>TP01_0649	>cgd2_2610	>NCLIV_006300	>TGGT1_066230
>PVX_081575	>PCYB042090	>PKH_041000	>PCHAS_041710	>PY00644	>PFL0085c	>BBOV_III00652	>TP01_0650	>cgd2_2620	>NCLIV_006310	>TGGT1_066240
>PVX_081580	>PCYB042100	>PKH_041010	>PCHAS_041720	>PY00645	>PF10_0209	>BBOV_III00653	>TP01_0651	>cgd2_2630	>NCLIV_006320	>TGGT1_066250
>PVX_081585	>PCYB042110	>PKH_041020	>PCHAS_041730	>PY00646	>PFL2160c	>BBOV_III00654	>TP01_0652	>cgd2_2640	>NCLIV_006330	>TGGT1_066260
>PVX_081590	>PCYB042120	>PKH_041030	>PCHAS_041740	>PY00647	>MAL8P1.8	>BBOV_III00655	>TP01_0653	>cgd2_2650	>NCLIV_006340	>TGGT1_066280
>PVX_081595	>PCYB042130	>PKH_041040	>PCHAS_041750	>PY00648	>PF14_0152	>BBOV_III00656	>TP01_0654	>cgd2_2660	>NCLIV_006350	>TGGT1_066310
>PVX_081600	>PCYB042140	>PKH_041050	>PCHAS_041760	>PY00649	>MAL7P1.137	>BBOV_III00657	>TP01_0655	>cgd2_2670	>NCLIV_006360	>TGGT1_066320
>PVX_081605	>PCYB042150	>PKH_041060	>PCHAS_041770	>PY00650	>PF14_0317	>BBOV_III00658	>TP01_0656	>cgd2_2680	>NCLIV_006370	>TGGT1_066330
>PVX_081610	>PCYB042160	>PKH_041070	>PCHAS_041780	>PY00651	>PFB0161c	>BBOV_III00659	>TP01_0657	>cgd2_2690	>NCLIV_006380	>TGGT1_066340
>PVX_081615	>PCYB042170	>PKH_041080	>PCHAS_041790	>PY00652	>MAL8P1.112	>BBOV_III00660	>TP01_0658	>cgd2_2700	>NCLIV_006390	>TGGT1_066350
>PVX_081620	>PCYB042180	>PKH_041090	>PCHAS_041800	>PY00653	>MAL13P1.140	>BBOV_III00661	>TP01_0659	>cgd2_2710	>NCLIV_006400	>TGGT1_066360
>PVX_081625	>PCYB042190	>PKH_041100	>PCHAS_041810	>PY00654	>MAL13P1.326	>BBOV_III00662	>TP01_0660	>cgd2_2720	>NCLIV_006410	>TGGT1_066370
>PVX_081630	>PCYB042200	>PKH_041110	>PCHAS_041820	>PY00655	>PF10_0177b	>BBOV_III00663	>TP01_0661	>cgd2_2730	>NCLIV_006420	>TGGT1_066380
>PVX_081635	>PCYB042210	>PKH_041120	>PCHAS_041830	>PY00656	>MAL13P1.298	>BBOV_III00664	>TP01_0662	>cgd2_2740	>NCLIV_006430	>TGGT1_066390
>PVX_081640	>PCYB042220	>PKH_041130	>PCHAS_041840	>PY00657	>PFE1485w	>BBOV_III00665	>TP01_0663	>cgd2_2750	>NCLIV_006440	>TGGT1_066400
>PVX_081645	>PCYB042230	>PKH_041140	>PCHAS_041850	>PY00658	>PF14_0455	>BBOV_III00666	>TP01_0664	>cgd2_2760	>NCLIV_006450	>TGGT1_066410
>PVX_081650	>PCYB042240	>PKH_041150	>PCHAS_041860	>PY00659	>PFI1545c	>BBOV_III00667	>TP01_0665	>cgd2_2770	>NCLIV_006460	>TGGT1_066420
>PVX_081655	>PCYB042250	>PKH_041160	>PCHAS_041870	>PY00660	>PF07_0038	>BBOV_III00668	>TP01_0666	>cgd2_2780	>NCLIV_006470	>TGGT1_066430
>PVX_081660	>PCYB042260	>PKH_041170	>PCHAS_041880	>PY00661	>PF14_0511	>BBOV_III00669	>TP01_0667	>cgd2_2790	>NCLIV_006480	>TGGT1_066440
>PVX_081665	>PCYB042270	>PKH_041180	>PCHAS_041890	>PY00662	>PFE0920c	>BBOV_III00670	>TP01_0668	>cgd2_2800	>NCLIV_006490	>TGGT1_066445
>PVX_081670	>PCYB042280	>PKH_041190	>PCHAS_041900	>PY00663	>PF14_0715	>BBOV_III00671	>TP01_0669	>cgd2_2810	>NCLIV_006500	>TGGT1_066450
>PVX_081675	>PCYB042290	>PKH_041200	>PCHAS_041910	>PY00664	>PF11_0161	>BBOV_III00672	>TP01_0670	>cgd2_2820	>NCLIV_006510	>TGGT1_066460
>PVX_081680	>PCYB042300	>PKH_041210	>PCHAS_041920	>PY00665	>MAL8P1.41	>BBOV_III00673	>TP01_0671	>cgd2_2830	>NCLIV_006520	>TGGT1_066470
>PVX_081685	>PCYB042310	>PKH_041220	>PCHAS_041930	>PY00666	>PF08_0034	>BBOV_III00674	>TP01_0672	>cgd2_2840	>NCLIV_006530	>TGGT1_066480
>PVX_081690	>PCYB042320	>PKH_041230	>PCHAS_041940	>PY00667	>PF11_0165	>BBOV_III00675	>TP01_0673	>cgd2_2850	>NCLIV_006540	>TGGT1_066490
>PVX_081695	>PCYB042330	>PKH_041240	>PCHAS_041950	>PY00668	>MAL7P1.134	>BBOV_III00676	>TP01_0674	>cgd2_2860	>NCLIV_006550	>TGGT1_066500
>PVX_081700	>PCYB042340	>PKH_041250	>PCHAS_041960	>PY00669	>PF11_0464	>BBOV_III00677	>TP01_0675	>cgd2_2870	>NCLIV_006560	>TGGT1_066510
>PVX_081705	>PCYB042350	>PKH_041260	>PCHAS_041970	>PY00670	>PFI0845w	>BBOV_III00678	>TP01_0676	>cgd2_2880	>NCLIV_006570	>TGGT1_066520
>PVX_081710	>PCYB042360	>PKH_041270	>PCHAS_041980	>PY00671	>PF14_0315	>BBOV_III00679	>TP01_0677	>cgd2_2890	>NCLIV_006580	>TGGT1_066530
>PVX_081715	>PCYB042370	>PKH_041280	>PCHAS_041990	>PY00672	>PF11_0505	>BBOV_III00680	>TP01_0678	>cgd2_2900	>NCLIV_006590	>TGGT1_066540
>PVX_081720	>PCYB042380	>PKH_041290	>PCHAS_042000	>PY00673	>PFD0870w	>BBOV_III00681	>TP01_0679	>cgd2_2910	>NCLIV_006600	>TGGT1_066550
>PVX_081725	>PCYB042390	>PKH_041300	>PCHAS_042010	>PY00674	>PFB0972w	>BBOV_III00682	>TP01_0680	>cgd2_2920	>NCLIV_006610	>TGGT1_066560
>PVX_081730	>PCYB042400	>PKH_041310	>PCHAS_042020	>PY00675	>PFI0370c	>BBOV_III00683	>TP01_0681	>cgd2_2930	>NCLIV_006620	>TGGT1_066570
>PVX_081735	>PCYB042410	>PKH_041320	>PCHAS_042030	>PY00676	>PF14_0619	>BBOV_III00684	>TP01_0682	>cgd2_2940	>NCLIV_006630	>TGGT1_066580
>PVX_081740	>PCYB042420	>PKH_041330	>PCHAS_042040	>PY00677	>PF08_0009	>BBOV_III00685	>TP01_0683	>cgd2_2950	>NCLIV_006640	>TGGT1_066590
>PVX_081745	>PCYB042430	>PKH_041340	>PCHAS_042050	>PY00678	>MAL13P1.92	>BBOV_III00686	>TP01_0684	>cgd2_2960	>NCLIV_006650	>TGGT1_066600
>PVX_081750	>PCYB042440	>PKH_041350	>PCHAS_042060	>PY00679	>PFF0790c	>BBOV_III00687	>TP01_0685	>cgd2_2970	>NCLIV_006660	>TGGT1_066610
>PVX_081755	>PCYB042450	>PKH_041360	>PCHAS_042070	>PY00680	>MAL8P1.13	>BBOV_III00688	>TP01_0686	>cgd2_2980	>NCLIV_006670	>TGGT1_066620
>PVX_081760	>PCYB042460	>PKH_041370	>PCHAS_042080	>PY00681	>PFE0085c	>BBOV_III00689	>TP01_0687	>cgd2_2990	>NCLIV_006680	>TGGT1_066630
>PVX_081765	>PCYB042470	>PKH_041380	>PCHAS_050010	>PY00682	>PF07_0052	>BBOV_III00690	>TP01_0688	>cgd2_3000	>NCLIV_006690	>TGGT1_066640
>PVX_081770	>PCYB042480	>PKH_041390	>PCHAS_050020	>PY00683	>PFE0485w	>BBOV_III00691	>TP01_0689	>cgd2_3010	>NCLIV_006700	>TGGT1_066650
>PVX_081775	>PCYB042490	>PKH_041400	>PCHAS_050030	>PY00684	>PFF1355w	>BBOV_III00692	>TP01_0690	>cgd2_3020	>NCLIV_006710	>TGGT1_066660
>PVX_081780	>PCYB042500	>PKH_041410	>PCHAS_050040	>PY00685	>MAL13P1.170	>BBOV_III00693	>TP01_0691	>cgd2_3030	>NCLIV_006720	>TGGT1_066670
>PVX_081785	>PCYB042510	>PKH_041420	>PCHAS_050050	>PY00686	>MAL13P1.149	>BBOV_III00694	>TP01_0692	>cgd2_3040	>NCLIV_006730	>TGGT1_066680
>PVX_081790	>PCYB042520	>PKH_041430	>PCHAS_050060	>PY00687	>PF13_0144a	>BBOV_III00695	>TP01_0693	>cgd2_3050	>NCLIV_006740	>TGGT1_053670
>PVX_081792	>PCYB042530	>PKH_041440	>PCHAS_050070	>PY00688	>PFI1485c	>BBOV_III00696	>TP01_0694	>cgd2_3060	>NCLIV_006750	>TGGT1_053680
>PVX_081795	>PCYB042540	>PKH_041450	>PCHAS_050080	>PY00689	>PFB0550w	>BBOV_III00697	>TP01_0695	>cgd2_3070	>NCLIV_006760	>TGGT1_053690
>PVX_081800	>PCYB042550	>PKH_041460	>PCHAS_050090	>PY00690	>MAL13P1.352	>BBOV_III00698	>TP01_0696	>cgd2_3080	>NCLIV_006770	>TGGT1_053700
>PVX_081805	>PCYB042560	>PKH_041470	>PCHAS_050100	>PY00691	>PFI1540w	>BBOV_III00699	>TP01_0697	>cgd2_3090	>NCLIV_006780	>TGGT1_053710
>PVX_081810	>PCYB042570	>PKH_041480	>PCHAS_050110	>PY00692	>MAL13P1.229	>BBOV_III00700	>TP01_0698	>cgd2_3100	>NCLIV_006790	>TGGT1_053720
>PVX_081815	>PCYB042580	>PKH_041490	>PCHAS_050120	>PY00693	>PF14_0300	>BBOV_III00701	>TP01_0699	>cgd2_3110	>NCLIV_006800	>TGGT1_053730
>PVX_081820	>PCYB042590	>PKH_041500	>PCHAS_050130	>PY00694	>MAL13P1.336	>BBOV_III00702	>TP01_0700	>cgd2_3120	>NCLIV_006810	>TGGT1_053740
>PVX_081825	>PCYB042600	>PKH_041510	>PCHAS_050140	>PY00695	>PF13_0331	>BBOV_III00703	>TP01_0701	>cgd2_3130	>NCLIV_006820	>TGGT1_053750
>PVX_081830	>PCYB042610	>PKH_041520	>PCHAS_050150	>PY00696	>PFF1035w	>BBOV_III00704	>TP01_0702	>cgd2_3140	>NCLIV_006830	>TGGT1_053760
>PVX_081835	>PCYB042620	>PKH_041530	>PCHAS_050160	>PY00697	>PF14_0177	>BBOV_III00705	>TP01_0703	>cgd2_3150	>NCLIV_006840	>TGGT1_053770
>PVX_081840	>PCYB042630	>PKH_041540	>PCHAS_050170	>PY00698	>PF10_0103	>BBOV_III00706	>TP01_0704	>cgd2_3160	>NCLIV_006850	>TGGT1_053780
>PVX_081845	>PCYB042640	>PKH_041550	>PCHAS_050180	>PY00699	>PF14_0173	>BBOV_III00707	>TP01_0705	>cgd2_3170	>NCLIV_006860	>TGGT1_053890
>PVX_081850	>PCYB042650	>PKH_041560	>PCHAS_050190	>PY00700	>MAL8P1.153	>BBOV_III00708	>TP01_0706	>cgd2_3180	>NCLIV_006870	>TGGT1_097200
>PVX_001110	>PCYB042660	>PKH_041570	>PCHAS_050200	>PY00701	>PF10_0016	>BBOV_III00709	>TP01_0707	>cgd2_3190	>NCLIV_006880	>TGGT1_097190
>PVX_001105	>PCYB042670	>PKH_041580	>PCHAS_050210	>PY00702	>PF11_0303	>BBOV_III00710	>TP01_0708	>cgd2_3200	>NCLIV_006890	>TGGT1_097180
>PVX_001100	>PCYB042680	>PKH_041590	>PCHAS_050220	>PY00703	>PFF0200c	>BBOV_III00711	>TP01_0709	>cgd2_3210	>NCLIV_006900	>TGGT1_097170
>PVX_001095	>PCYB042690	>PKH_041600	>PCHAS_050230	>PY00704	>PF14_0057	>BBOV_III00712	>TP01_0710	>cgd2_3220	>NCLIV_006910	>TGGT1_097160
>PVX_001090	>PCYB042700	>PKH_041610	>PCHAS_050240	>PY00705	>PF14_0633	>BBOV_III00713	>TP01_0711	>cgd2_3230	>NCLIV_006920	>TGGT1_097150
>PVX_001085	>PCYB042710	>PKH_041620	>PCHAS_050250	>PY00706	>PF14_0419	>BBOV_III00714	>TP01_0712	>cgd2_3240	>NCLIV_006930	>TGGT1_097140
>PVX_001080	>PCYB042720	>PKH_041630	>PCHAS_050260	>PY00707	>PFF0940c	>BBOV_III00715	>TP01_0713	>cgd2_3250	>NCLIV_006940	>TGGT1_097130
>PVX_001075	>PCYB042730	>PKH_041640	>PCHAS_050270	>PY00708	>PF13_0256	>BBOV_III00716	>TP01_0714	>cgd2_3260	>NCLIV_006950	>TGGT1_097120
>PVX_001070	>PCYB042740	>PKH_041650	>PCHAS_050280	>PY00709	>PF13_0341	>BBOV_III00717	>TP01_0715	>cgd2_3270	>NCLIV_006960	>TGGT1_097110
>PVX_001065	>PCYB042750	>PKH_041660	>PCHAS_050290	>PY00710	>PF08_0010	>BBOV_III00718	>TP01_0716	>cgd2_3280	>NCLIV_006970	>TGGT1_097100
>PVX_001060	>PCYB042760	>PKH_041670	>PCHAS_050300	>PY00711	>MAL13P1.26	>BBOV_III00719	>TP01_0717	>cgd2_3290	>NCLIV_006980	>TGGT1_097090
>PVX_001055	>PCYB042770	>PKH_041680	>PCHAS_050310	>PY00712	>PF14_0448	>BBOV_III00720	>TP01_0718	>cgd2_3300	>NCLIV_006990	>TGGT1_097080
>PVX_001050	>PCYB042780	>PKH_041690	>PCHAS_050320	>PY00713	>PFF1065c	>BBOV_III00721	>TP01_0719	>cgd2_3310	>NCLIV_007000	>TGGT1_097070
>PVX_001045	>PCYB042790	>PKH_041700	>PCHAS_050330	>PY00714	>PFL0746c	>BBOV_III00722	>TP01_0720	>cgd2_3320	>NCLIV_007010	>TGGT1_097060
>PVX_001040	>PCYB042800	>PKH_041705	>PCHAS_050340	>PY00715	>PFF0425w	>BBOV_III00723	>TP01_0721	>cgd2_3330	>NCLIV_007020	>TGGT1_097050
>PVX_001035	>PCYB042810	>PKH_041710	>PCHAS_050350	>PY00716	>PF10_0180	>BBOV_III00724	>TP01_0722	>cgd2_3340	>NCLIV_007030	>TGGT1_097040
>PVX_001030	>PCYB042820	>PKH_041720	>PCHAS_050360	>PY00717	>PFL2390c	>BBOV_III00725	>TP01_0723	>cgd2_3350	>NCLIV_007040	>TGGT1_097030
>PVX_001025	>PCYB042830	>PKH_041730	>PCHAS_050370	>PY00718	>PF13_0243	>BBOV_III00726	>TP01_0724	>cgd2_3360	>NCLIV_007050	>TGGT1_097020
>PVX_001020	>PCYB042840	>PKH_041740	>PCHAS_050380	>PY00719	>PFE1625c	>BBOV_III00727	>TP01_0725	>cgd2_3370	>NCLIV_007060	>TGGT1_097010
>PVX_001015	>PCYB042850	>PKH_041750	>PCHAS_050390	>PY00720	>PF14_0473	>BBOV_III00728	>TP01_0726	>cgd2_3380	>NCLIV_007070	>TGGT1_097000
>PVX_001010	>PCYB042860	>PKH_041760	>PCHAS_050400	>PY00721	>PF14_0346	>BBOV_III00729	>TP01_0727	>cgd2_3390	>NCLIV_007080	>TGGT1_096990
>PVX_001005	>PCYB042860	>PKH_041770	>PCHAS_050410	>PY00722	>MAL13P1.36	>BBOV_III00730	>TP01_0728	>cgd2_3400	>NCLIV_007090	>TGGT1_096980
>PVX_001000	>PCYB051010	>PKH_050010	>PCHAS_050420	>PY00723	>PF13_0164	>BBOV_III00731	>TP01_0729	>cgd2_3410	>NCLIV_007100	>TGGT1_096970
>PVX_000995	>PCYB051020	>PKH_050020	>PCHAS_050430	>PY00724	>PF14_0561	>BBOV_III00732	>TP01_0730	>cgd2_3420	>NCLIV_007110	>TGGT1_096960
>PVX_000990	>PCYB051030	>PKH_050021	>PCHAS_050440	>PY00725	>PFL2005w	>BBOV_III00733	>TP01_0731	>cgd2_3430	>NCLIV_007120	>TGGT1_096950
>PVX_000985	>PCYB051040	>PKH_050030	>PCHAS_050450	>PY00726	>PFD0487c	>BBOV_III00734	>TP01_0732	>cgd2_3440	>NCLIV_007130	>TGGT1_096940
>PVX_000980	>PCYB051050	>PKH_050040	>PCHAS_050460	>PY00727	>PF11_0428	>BBOV_III00735	>TP01_0733	>cgd2_3450	>NCLIV_007140	>TGGT1_096930
>PVX_000975	>PCYB051060	>PKH_050050	>PCHAS_050470	>PY00728	>PFF1405c	>BBOV_III00736	>TP01_0734	>cgd2_3460	>NCLIV_007150	>TGGT1_096920
>PVX_000970	>PCYB051070	>PKH_050060	>PCHAS_050480	>PY00729	>PF14_0123	>BBOV_III00737	>TP01_0735	>cgd2_3470	>NCLIV_007160	>TGGT1_096910
>PVX_000965	>PCYB051080	>PKH_050070	>PCHAS_050490	>PY00730	>MAL7P1.203a	>BBOV_III00738	>TP01_0736	>cgd2_3480	>NCLIV_007170	>TGGT1_096900
>PVX_000960	>PCYB051090	>PKH_050080	>PCHAS_050500	>PY00731	>PFC1055w	>BBOV_III00739	>TP01_0737	>cgd2_3490	>NCLIV_007180	>TGGT1_096890
>PVX_000955	>PCYB051100	>PKH_050090	>PCHAS_050510	>PY00732	>PF14_0748	>BBOV_III00740	>TP01_0738	>cgd2_3500	>NCLIV_007190	>TGGT1_096880
>PVX_000950	>PCYB051110	>PKH_050100	>PCHAS_050520	>PY00733	>PF11_0375	>BBOV_III00741	>TP01_0739	>cgd2_3510	>NCLIV_007200	>TGGT1_096870
>PVX_000945	>PCYB051120	>PKH_050110	>PCHAS_050530	>PY00734	>PF13_0063	>BBOV_III00742	>TP01_0740	>cgd2_3520	>NCLIV_007210	>TGGT1_096860
>PVX_000940	>PCYB051130	>PKH_050120	>PCHAS_050540	>PY00735	>PF13_0036	>BBOV_III00743	>TP01_0741	>cgd2_3530	>NCLIV_007220	>TGGT1_096850
>PVX_000935	>PCYB051140	>PKH_050130	>PCHAS_050550	>PY00736	>PF10_0409	>BBOV_III00744	>TP01_0742	>cgd2_3540	>NCLIV_007230	>TGGT1_096840
>PVX_000930	>PCYB051150	>PKH_050140	>PCHAS_050560	>PY00737	>PF14_0515	>BBOV_III00745	>TP01_0743	>cgd2_3550	>NCLIV_007240	>TGGT1_096830
>PVX_000925	>PCYB051160	>PKH_050150	>PCHAS_050570	>PY00738	>PFE1030c	>BBOV_III00746	>TP01_0744	>cgd2_3560	>NCLIV_007250	>TGGT1_096820
>PVX_000920	>PCYB051161	>PKH_050160	>PCHAS_050580	>PY00739	>PF14_0304	>BBOV_III00747	>TP01_0745	>cgd2_3570	>NCLIV_007260	>TGGT1_096810
>PVX_000915	>PCYB051170	>PKH_050170	>PCHAS_050590	>PY00740	>PF11_0471	>BBOV_III00748	>TP01_0746	>cgd2_3580	>NCLIV_007270	>TGGT1_096800
>PVX_000910	>PCYB051180	>PKH_050180	>PCHAS_050600	>PY00741	>PFL1135c	>BBOV_III00749	>TP01_0747	>cgd2_3590	>NCLIV_007280	>TGGT1_096790
>PVX_000905	>PCYB051190	>PKH_050190	>PCHAS_050610	>PY00742	>PF14_0137	>BBOV_III00750	>TP01_0748	>cgd2_3600	>NCLIV_007290	>TGGT1_096780
>PVX_000900	>PCYB051200	>PKH_050200	>PCHAS_050620	>PY00743	>PFF1320c	>BBOV_III00751	>TP01_0749	>cgd2_3610	>NCLIV_007300	>TGGT1_096770
>PVX_000895	>PCYB051210	>PKH_050210	>PCHAS_050630	>PY00744	>PF14_0396	>BBOV_III00752	>TP01_0750	>cgd2_3620	>NCLIV_007310	>TGGT1_096760
>PVX_000890	>PCYB051220	>PKH_050220	>PCHAS_050640	>PY00745	>PF14_0432	>BBOV_III00753	>TP01_0751	>cgd2_3630	>NCLIV_007320	>TGGT1_096750
>PVX_000885	>PCYB051230	>PKH_050230	>PCHAS_050650	>PY00746	>PFI1390w	>BBOV_III00754	>TP01_0752	>cgd2_3640	>NCLIV_007330	>TGGT1_096740
>PVX_000880	>PCYB051240	>PKH_050240	>PCHAS_050660	>PY00747	>PFB0775w	>BBOV_III00755	>TP01_0753	>cgd2_3650	>NCLIV_007340	>TGGT1_096730
>PVX_000875	>PCYB051250	>PKH_050250	>PCHAS_050670	>PY00748	>PFD0905w	>BBOV_III00756	>TP01_0754	>cgd2_3660	>NCLIV_007350	>TGGT1_096720
>PVX_000870	>PCYB051260	>PKH_050260	>PCHAS_050680	>PY00749	>PF14_0174	>BBOV_III00757	>TP01_0755	>cgd2_3670	>NCLIV_007360	>TGGT1_096715
>PVX_000865	>PCYB051270	>PKH_050270	>PCHAS_050690	>PY00750	>PF14_0150	>BBOV_III00758	>TP01_0756	>cgd2_3680	>NCLIV_007370	>TGGT1_096710
>PVX_000860	>PCYB051280	>PKH_050280	>PCHAS_050700	>PY00751	>PF08_0047	>BBOV_III00759	>TP01_0757	>cgd2_3690	>NCLIV_007380	>TGGT1_096700
>PVX_000855	>PCYB051290	>PKH_050290	>PCHAS_050710	>PY00752	>PFD0815c	>BBOV_III00760	>TP01_0758	>cgd2_3700	>NCLIV_007390	>TGGT1_096690
>PVX_000850	>PCYB051300	>PKH_050300	>PCHAS_050720	>PY00753	>PF10_0220	>BBOV_III00761	>TP01_0759	>cgd2_3710	>NCLIV_007400	>TGGT1_096680
>PVX_000845	>PCYB051310	>PKH_050310	>PCHAS_050730	>PY00754	>PF10_0205	>BBOV_III00762	>TP01_0760	>cgd2_3720	>NCLIV_007410	>TGGT1_096670
>PVX_000840	>PCYB051320	>PKH_050320	>PCHAS_050740	>PY00755	>PF14_0021	>BBOV_III00764	>TP01_0761	>cgd2_3730	>NCLIV_007420	>TGGT1_096660
>PVX_000835	>PCYB051330	>PKH_050330	>PCHAS_050750	>PY00756	>PF08_0079	>BBOV_III00765	>TP01_0762	>cgd2_3740	>NCLIV_007430	>TGGT1_096550
>PVX_000830	>PCYB051340	>PKH_050340	>PCHAS_050760	>PY00757	>PF10_0165	>BBOV_III00766	>TP01_0763	>cgd2_3750	>NCLIV_007440	>TGGT1_096540
>PVX_000825	>PCYB051350	>PKH_050350	>PCHAS_050770	>PY00758	>MAL7P1.13	>BBOV_III00767	>TP01_0764	>cgd2_3760	>NCLIV_007450	>TGGT1_096530
>PVX_000820	>PCYB051360	>PKH_050360	>PCHAS_050780	>PY00759	>PF14_0502	>BBOV_III00768	>TP01_0765	>cgd2_3770	>NCLIV_007460	>TGGT1_096520
>PVX_000815	>PCYB051370	>PKH_050370	>PCHAS_050790	>PY00760	>PF14_0549	>BBOV_III00769	>TP01_0766	>cgd2_3780	>NCLIV_007470	>TGGT1_096510
>PVX_000810	>PCYB051380	>PKH_050380	>PCHAS_050800	>PY00761	>PFL0485w	>BBOV_III00770	>TP01_0767	>cgd2_3790	>NCLIV_007480	>TGGT1_096500
>PVX_000805	>PCYB051390	>PKH_050390	>PCHAS_050810	>PY00762	>PFE1405c	>BBOV_III00771	>TP01_0768	>cgd2_3800	>NCLIV_007490	>TGGT1_096490
>PVX_000800	>PCYB051400	>PKH_050400	>PCHAS_050820	>PY00763	>MAL13P1.120	>BBOV_III00772	>TP01_0769	>cgd2_3810	>NCLIV_007500	>TGGT1_096480
>PVX_000795	>PCYB051410	>PKH_050410	>PCHAS_050830	>PY00764	>MAL7P1.161	>BBOV_III00773	>TP01_0770	>cgd2_3820	>NCLIV_007510	>TGGT1_096470
>PVX_000790	>PCYB051420	>PKH_050420	>PCHAS_050840	>PY00765	>PFL0610w	>BBOV_III00774	>TP01_0771	>cgd2_3830	>NCLIV_007520	>TGGT1_096460
>PVX_000785	>PCYB051430	>PKH_050430	>PCHAS_050850	>PY00766	>PF14_0239	>BBOV_III00775	>TP01_0772	>cgd2_3840	>NCLIV_007530	>TGGT1_096450
>PVX_000780	>PCYB051440	>PKH_050440	>PCHAS_050860	>PY00767	>MAL13P1.113	>BBOV_III00776	>TP01_0773	>cgd2_3850	>NCLIV_007540	>TGGT1_096445
>PVX_000775	>PCYB051450	>PKH_050450	>PCHAS_050870	>PY00768	>PF10_0297	>BBOV_III00777	>TP01_0774	>cgd2_3860	>NCLIV_007550	>TGGT1_096440
>PVX_000770	>PCYB051460	>PKH_050460	>PCHAS_050880	>PY00769	>PFI1230c	>BBOV_III00778	>TP01_0775	>cgd2_3870	>NCLIV_007560	>TGGT1_096430
>PVX_000765	>PCYB051470	>PKH_050470	>PCHAS_050890	>PY00770	>PF13_0120	>BBOV_III00779	>TP01_0776	>cgd2_3880	>NCLIV_007570	>TGGT1_096320
>PVX_000760	>PCYB051480	>PKH_050480	>PCHAS_050900	>PY00771	>PFL2175w	>BBOV_III00780	>TP01_0777	>cgd2_3890	>NCLIV_007580	>TGGT1_096310
>PVX_000755	>PCYB051490	>PKH_050490	>PCHAS_050910	>PY00772	>PFI1640c	>BBOV_III00781	>TP01_0778	>cgd2_3900	>NCLIV_007590	>TGGT1_096300
>PVX_000750	>PCYB051500	>PKH_050500	>PCHAS_050920	>PY00773	>PF13_0337	>BBOV_III00782	>TP01_0779	>cgd2_3910	>NCLIV_007600	>TGGT1_096290
>PVX_000745	>PCYB051510	>PKH_050510	>PCHAS_050930	>PY00774	>PFI0150c	>BBOV_III00783	>TP01_0780	>cgd2_3920	>NCLIV_007610	>TGGT1_096280
>PVX_000740	>PCYB051520	>PKH_050520	>PCHAS_050940	>PY00775	>PFL0075w	>BBOV_III00784	>TP01_0781	>cgd2_3930	>NCLIV_007620	>TGGT1_096270
>PVX_000735	>PCYB051530	>PKH_050530	>PCHAS_050950	>PY00776	>MAL13P1.232	>BBOV_III00785	>TP01_0782	>cgd2_3940	>NCLIV_007630	>TGGT1_096260
>PVX_000730	>PCYB051540	>PKH_050540	>PCHAS_050960	>PY00777	>PFL1530w	>BBOV_III00786	>TP01_0783	>cgd2_3950	>NCLIV_007640	>TGGT1_096250
>PVX_000725	>PCYB051550	>PKH_050550	>PCHAS_050970	>PY00778	>PFA0310c	>BBOV_III00787	>TP01_0784	>cgd2_3960	>NCLIV_007650	>TGGT1_096240
>PVX_000720	>PCYB051560	>PKH_050560	>PCHAS_050980	>PY00779	>PFL2235w	>BBOV_III00788	>TP01_0785	>cgd2_3970	>NCLIV_007660	>TGGT1_096230
>PVX_000715	>PCYB051570	>PKH_050570	>PCHAS_050990	>PY00780	>PFL0445w	>BBOV_III00789	>TP01_0786	>cgd2_3980	>NCLIV_007670	>TGGT1_096220
>PVX_000710	>PCYB051580	>PKH_050580	>PCHAS_051000	>PY00781	>PFI0120c	>BBOV_III00790	>TP01_0787	>cgd2_3990	>NCLIV_007680	>TGGT1_096210
>PVX_000705	>PCYB051590	>PKH_050590	>PCHAS_051010	>PY00782	>PF11_0056	>BBOV_III00791	>TP01_0788	>cgd2_4000	>NCLIV_007690	>TGGT1_096200
>PVX_000700	>PCYB051600	>PKH_050600	>PCHAS_051020	>PY00783	>PF13_0232	>BBOV_III00792	>TP01_0789	>cgd2_4010	>NCLIV_007700	>TGGT1_096195
>PVX_000695	>PCYB051610	>PKH_050610	>PCHAS_051030	>PY00784	>PF14_0677	>BBOV_III00793	>TP01_0790	>cgd2_4020	>NCLIV_007710	>TGGT1_096190
>PVX_000690	>PCYB051620	>PKH_050620	>PCHAS_051040	>PY00785	>PF14_0528	>BBOV_III00794	>TP01_0791	>cgd2_4030	>NCLIV_007720	>TGGT1_096180
>PVX_000685	>PCYB051630	>PKH_050630	>PCHAS_051050	>PY00786	>MAL13P1.148	>BBOV_III00795	>TP01_0792	>cgd2_4040	>NCLIV_007730	>TGGT1_096170
>PVX_000680	>PCYB051640	>PKH_050640	>PCHAS_051060	>PY00787	>PFL0695c	>BBOV_III00796	>TP01_0793	>cgd2_4050	>NCLIV_007740	>TGGT1_096150
>PVX_000675	>PCYB051650	>PKH_050650	>PCHAS_051070	>PY00788	>MAL13P1.191	>BBOV_III00797	>TP01_0794	>cgd2_4060	>NCLIV_007750	>TGGT1_096140
>PVX_000670	>PCYB051660	>PKH_050660	>PCHAS_051080	>PY00789	>MAL13P1.6	>BBOV_III00798	>TP01_0795	>cgd2_4070	>NCLIV_007760	>TGGT1_096130
>PVX_000665	>PCYB051670	>PKH_050670	>PCHAS_051090	>PY00790	>PF10_0123	>BBOV_III00799	>TP01_0796	>cgd2_4080	>NCLIV_007770	>TGGT1_096100
>PVX_000660	>PCYB051680	>PKH_050680	>PCHAS_051100	>PY00791	>PF13_0238	>BBOV_III00800	>TP01_0797	>cgd2_4090	>NCLIV_007780	>TGGT1_096090
>PVX_000655	>PCYB051690	>PKH_050690	>PCHAS_051110	>PY00792	>PFL1815c	>BBOV_III00801	>TP01_0798	>cgd2_4100	>NCLIV_007790	>TGGT1_096080
>PVX_000650	>PCYB051700	>PKH_050700	>PCHAS_051120	>PY00793	>PFD0425w	>BBOV_III00802	>TP01_0799	>cgd2_4110	>NCLIV_007800	>TGGT1_096070
>PVX_000645	>PCYB051710	>PKH_050710	>PCHAS_051130	>PY00794	>PF10_0218	>BBOV_III00803	>TP01_0800	>cgd2_4120	>NCLIV_007810	>TGGT1_096060
>PVX_000640	>PCYB051720	>PKH_050720	>PCHAS_051140	>PY00795	>PFE1220w	>BBOV_III00804	>TP01_0801	>cgd2_4130	>NCLIV_007820	>TGGT1_096050
>PVX_000635	>PCYB051730	>PKH_050730	>PCHAS_051150	>PY00796	>PFA0570w	>BBOV_III00805	>TP01_0802	>cgd2_4140	>NCLIV_007830	>TGGT1_095940
>PVX_000630	>PCYB051740	>PKH_050740	>PCHAS_051160	>PY00797	>MAL7P1.65	>BBOV_III00806	>TP01_0803	>cgd2_4150	>NCLIV_007840	>TGGT1_000110
>PVX_000625	>PCYB051750	>PKH_050750	>PCHAS_051170	>PY00798	>PFA0475c	>BBOV_III00807	>TP01_0804	>cgd2_4160	>NCLIV_007850	>TGGT1_000320
>PVX_000620	>PCYB051760	>PKH_050760	>PCHAS_051180	>PY00799	>PFF0265c	>BBOV_III00808	>TP01_0805	>cgd2_4170	>NCLIV_007860	>TGGT1_000330
>PVX_000615	>PCYB051770	>PKH_050770	>PCHAS_051190	>PY00800	>PF10_0226	>BBOV_III00809	>TP01_0806	>cgd2_4180	>NCLIV_007870	>TGGT1_000340
>PVX_000610	>PCYB051780	>PKH_050780	>PCHAS_051200	>PY00801	>PFF0575c	>BBOV_III00810	>TP01_0807	>cgd2_4190	>NCLIV_007880	>TGGT1_000350
>PVX_000605	>PCYB051790	>PKH_050790	>PCHAS_051210	>PY00802	>PF11_0275	>BBOV_III00811	>TP01_0808	>cgd2_4200	>NCLIV_007890	>TGGT1_000360
>PVX_000600	>PCYB051800	>PKH_050800	>PCHAS_051220	>PY00803	>PF13_0135	>BBOV_III00812	>TP01_0809	>cgd2_4210	>NCLIV_007900	>TGGT1_000370
>PVX_000595	>PCYB051810	>PKH_050810	>PCHAS_051230	>PY00804	>PF14_0783	>BBOV_III00813	>TP01_0810	>cgd2_4220	>NCLIV_007910	>TGGT1_000380
>PVX_000590	>PCYB051820	>PKH_050820	>PCHAS_051240	>PY00805	>PFL2435w	>BBOV_III00814	>TP01_0811	>cgd2_4230	>NCLIV_007920	>TGGT1_000390
>PVX_000585	>PCYB051830	>PKH_050830	>PCHAS_051250	>PY00806	>PFL2000w	>BBOV_III00815	>TP01_0812	>cgd2_4240	>NCLIV_007930	>TGGT1_000400
>PVX_000580	>PCYB051840	>PKH_050840	>PCHAS_051260	>PY00807	>MAL13P1.224	>BBOV_III00816	>TP01_0813	>cgd2_4250	>NCLIV_007940	>TGGT1_000410
>PVX_000575	>PCYB051850	>PKH_050850	>PCHAS_051270	>PY00808	>PF11_0255	>BBOV_III00817	>TP01_0814	>cgd2_4260	>NCLIV_007950	>TGGT1_000420
>PVX_000570	>PCYB051860	>PKH_050860	>PCHAS_051280	>PY00809	>PF10_0161	>BBOV_III00818	>TP01_0815	>cgd2_4270	>NCLIV_007960	>TGGT1_000430
>PVX_000565	>PCYB051870	>PKH_050870	>PCHAS_051290	>PY00810	>PF14_0421	>BBOV_III00819	>TP01_0816	>cgd2_4280	>NCLIV_007970	>TGGT1_000440
>PVX_000560	>PCYB051880	>PKH_050880	>PCHAS_051300	>PY00811	>MAL7P1.224	>BBOV_III00820	>TP01_0817	>cgd2_4290	>NCLIV_007980	>TGGT1_000450
>PVX_000555	>PCYB051890	>PKH_050890	>PCHAS_051310	>PY00812	>PF14_0283	>BBOV_III00821	>TP01_0818	>cgd2_4300	>NCLIV_007990	>TGGT1_000460
>PVX_000550	>PCYB051900	>PKH_050900	>PCHAS_051320	>PY00813	>PF14_0671	>BBOV_III00822	>TP01_0819	>cgd2_4310	>NCLIV_008000	>TGGT1_000470
>PVX_000545	>PCYB051910	>PKH_050910	>PCHAS_051330	>PY00814	>PFE1160w	>BBOV_III00823	>TP01_0820	>cgd2_4320	>NCLIV_008010	>TGGT1_000480
>PVX_000540	>PCYB051920	>PKH_050920	>PCHAS_051340	>PY00815	>PFL2015w	>BBOV_III00824	>TP01_0821	>cgd2_4330	>NCLIV_008020	>TGGT1_000490
>PVX_000535	>PCYB051930	>PKH_050930	>PCHAS_051350	>PY00816	>PFL1890c	>BBOV_III00825	>TP01_0822	>cgd2_4340	>NCLIV_008030	>TGGT1_000500
>PVX_000530	>PCYB051940	>PKH_050940	>PCHAS_051360	>PY00817	>PFI0110c	>BBOV_III00826	>TP01_0823	>cgd2_4350	>NCLIV_008040	>TGGT1_000510
>PVX_000525	>PCYB051950	>PKH_050950	>PCHAS_051370	>PY00818	>PFD0455w	>BBOV_III00827	>TP01_0824	>cgd2_4360	>NCLIV_008050	>TGGT1_000530
>PVX_096410	>PCYB051960	>PKH_050960	>PCHAS_051380	>PY00819	>PF14_0108-b	>BBOV_III00828	>TP01_0825	>cgd2_4370	>NCLIV_008060	>TGGT1_000540
>PVX_096405	>PCYB051970	>PKH_050970	>PCHAS_051390	>PY00820	>PF14_0108-a	>BBOV_III00829	>TP01_0826	>cgd2_4380	>NCLIV_008070	>TGGT1_000550
>PVX_096400	>PCYB051980	>PKH_050980	>PCHAS_051400	>PY00821	>PF14_0613	>BBOV_III00830	>TP01_0827	>cgd3_10	>NCLIV_008080	>TGGT1_000560
>PVX_096395	>PCYB051990	>PKH_050990	>PCHAS_051410	>PY00822	>PFD0460c	>BBOV_III00831	>TP01_0828	>cgd3_20	>NCLIV_008090	>TGGT1_000570
>PVX_096390	>PCYB052000	>PKH_051000	>PCHAS_051420	>PY00823	>PF11_0071	>BBOV_III00832	>TP01_0829	>cgd3_30	>NCLIV_008100	>TGGT1_000580
>PVX_096385	>PCYB052010	>PKH_051010	>PCHAS_051430	>PY00824	>PF11_0070	>BBOV_III00833	>TP01_0830	>cgd3_40	>NCLIV_008110	>TGGT1_000590
>PVX_096370	>PCYB052020	>PKH_051020	>PCHAS_051440	>PY00825	>PF11_0377-a	>BBOV_III00834	>TP01_0831	>cgd3_50	>NCLIV_008120	>TGGT1_000600
>PVX_096365	>PCYB052030	>PKH_051030	>PCHAS_051450	>PY00826	>PF11_0377-b	>BBOV_III00835	>TP01_0832	>cgd3_60	>NCLIV_008130	>TGGT1_000610
>PVX_096360	>PCYB052040	>PKH_051040	>PCHAS_051460	>PY00827	>PF11_0377-c	>BBOV_III00836	>TP01_0833	>cgd3_70	>NCLIV_008140	>TGGT1_000620
>PVX_096355	>PCYB052050	>PKH_051050	>PCHAS_051470	>PY00828	>PF13_0274	>BBOV_III00837	>TP01_0834	>cgd3_80	>NCLIV_008150	>TGGT1_000630
>PVX_096350	>PCYB052060	>PKH_051060	>PCHAS_051480	>PY00829	>PFF0825c	>BBOV_III00838	>TP01_0835	>cgd3_90	>NCLIV_008160	>TGGT1_000640
>PVX_096345	>PCYB052070	>PKH_051070	>PCHAS_051490	>PY00830	>PFB0257c	>BBOV_III00839	>TP01_0836	>cgd3_100	>NCLIV_008170	>TGGT1_000650
>PVX_096340	>PCYB052080	>PKH_051080	>PCHAS_051500	>PY00831	>MAL7P1.110	>BBOV_III00840	>TP01_0837	>cgd3_110	>NCLIV_008180	>TGGT1_000660
>PVX_096335	>PCYB052090	>PKH_051090	>PCHAS_051510	>PY00832	>PF10_0051	>BBOV_III00841	>TP01_0838	>cgd3_120	>NCLIV_008190	>TGGT1_000670
>PVX_096330	>PCYB052100	>PKH_051100	>PCHAS_051520	>PY00833	>PF14_0257	>BBOV_III00842	>TP01_0839	>cgd3_130	>NCLIV_008200	>TGGT1_000680
>PVX_096325	>PCYB052110	>PKH_051110	>PCHAS_051530	>PY00834	>PFD1070w	>BBOV_III00843	>TP01_0840	>cgd3_140	>NCLIV_008210	>TGGT1_000690
>PVX_096320	>PCYB052120	>PKH_051120	>PCHAS_051540	>PY00835	>PFI1395w	>BBOV_III00844	>TP01_0841	>cgd3_150	>NCLIV_008220	>TGGT1_000700
>PVX_096315	>PCYB052130	>PKH_051130	>PCHAS_051550	>PY00836	>PFF0175c	>BBOV_III00845	>TP01_0842	>cgd3_160	>NCLIV_008230	>TGGT1_000710
>PVX_096310	>PCYB052140	>PKH_051140	>PCHAS_051560	>PY00837	>PFE1185w	>BBOV_III00846	>TP01_0843	>cgd3_170	>NCLIV_008240	>TGGT1_000720
>PVX_096305	>PCYB052150	>PKH_051150	>PCHAS_051570	>PY00838	>MAL13P1.155	>BBOV_III00847	>TP01_0844	>cgd3_180	>NCLIV_008250	>TGGT1_000730
>PVX_096300	>PCYB052160	>PKH_051160	>PCHAS_051580	>PY00839	>PFI0275w	>BBOV_III00848	>TP01_0845	>cgd3_190	>NCLIV_008260	>TGGT1_000740
>PVX_096295	>PCYB052170	>PKH_051170	>PCHAS_051590	>PY00840	>PFC1065w	>BBOV_III00849	>TP01_0846	>cgd3_200	>NCLIV_008270	>TGGT1_000850
>PVX_096292	>PCYB052180	>PKH_051180	>PCHAS_051600	>PY00841	>PF11_0315	>BBOV_III00850	>TP01_0847	>cgd3_210	>NCLIV_008280	>TGGT1_000860
>PVX_096289	>PCYB052190	>PKH_051190	>PCHAS_051610	>PY00842	>PFL2265c	>BBOV_III00851	>TP01_0848	>cgd3_220	>NCLIV_008290	>TGGT1_000870
>PVX_096285	>PCYB052200	>PKH_051200	>PCHAS_051620	>PY00843	>PFL2450c	>BBOV_III00852	>TP01_0849	>cgd3_230	>NCLIV_008300	>TGGT1_000980
>PVX_096280	>PCYB052210	>PKH_051210	>PCHAS_051630	>PY00844	>PF11_0457	>BBOV_III00853	>TP01_0850	>cgd3_240	>NCLIV_008310	>TGGT1_001090
>PVX_096275	>PCYB052220	>PKH_051220	>PCHAS_051640	>PY00845	>PF11_0185	>BBOV_III00854	>TP01_0851	>cgd3_250	>NCLIV_008320	>TGGT1_001100
>PVX_096270	>PCYB052230	>PKH_051230	>PCHAS_051650	>PY00846	>MAL13P1.245	>BBOV_III00855	>TP01_0852	>cgd3_260	>NCLIV_008330	>TGGT1_001110
>PVX_096265	>PCYB052240	>PKH_051240	>PCHAS_051660	>PY00847	>MAL13P1.349	>BBOV_III00856	>TP01_0853	>cgd3_270	>NCLIV_008340	>TGGT1_001120
>PVX_096260	>PCYB052250	>PKH_051250	>PCHAS_051670	>PY00848	>PFF1310c	>BBOV_III00857	>TP01_0854	>cgd3_280	>NCLIV_008350	>TGGT1_001130
>PVX_096255	>PCYB052260	>PKH_051260	>PCHAS_051680	>PY00849	>PF11_0038	>BBOV_III00858	>TP01_0855	>cgd3_290	>NCLIV_008360	>TGGT1_001140
>PVX_096245	>PCYB052270	>PKH_051270	>PCHAS_051690	>PY00850	>MAL13P1.128	>BBOV_III00859	>TP01_0856	>cgd3_300	>NCLIV_008370	>TGGT1_001150
>PVX_096240	>PCYB052280	>PKH_051280	>PCHAS_051700	>PY00851	>PF10_0420	>BBOV_III00860	>TP01_0857	>cgd3_310	>NCLIV_008380	>TGGT1_001160
>PVX_096235	>PCYB052290	>PKH_051290	>PCHAS_051710	>PY00852	>PFD0260c	>BBOV_III00861	>TP01_0858	>cgd3_320	>NCLIV_008390	>TGGT1_001170
>PVX_096230	>PCYB052300	>PKH_051300	>PCHAS_051720	>PY00853	>PF14_0159	>BBOV_III00862	>TP01_0859	>cgd3_330	>NCLIV_008400	>TGGT1_001180
>PVX_096225	>PCYB052310	>PKH_051310	>PCHAS_051730	>PY00854	>PF08_0049	>BBOV_III00863	>TP01_0860	>cgd3_340	>NCLIV_008410	>TGGT1_001190
>PVX_096220	>PCYB052320	>PKH_051320	>PCHAS_051740	>PY00855	>MAL13P1.228	>BBOV_III00864	>TP01_0861	>cgd3_350	>NCLIV_008420	>TGGT1_001200
>PVX_096215	>PCYB052330	>PKH_051330	>PCHAS_051750	>PY00856	>PF14_0285	>BBOV_III00865	>TP01_0862	>cgd3_360	>NCLIV_008430	>TGGT1_001210
>PVX_096210	>PCYB052340	>PKH_051340	>PCHAS_051760	>PY00857	>PF14_0610	>BBOV_III00866	>TP01_0863	>cgd3_370	>NCLIV_008440	>TGGT1_001220
>PVX_096205	>PCYB052350	>PKH_051350	>PCHAS_051770	>PY00858	>PFD0670c	>BBOV_III00867	>TP01_0864	>cgd3_380	>NCLIV_008450	>TGGT1_001230
>PVX_096200	>PCYB052360	>PKH_051360	>PCHAS_051780	>PY00859	>PFI1440w	>BBOV_III00870	>TP01_0865	>cgd3_390	>NCLIV_008460	>TGGT1_001240
>PVX_096195	>PCYB052370	>PKH_051370	>PCHAS_051790	>PY00860	>PF14_0241	>BBOV_III00871	>TP01_0866	>cgd3_400	>NCLIV_008470	>TGGT1_001250
>PVX_096185	>PCYB052380	>PKH_051380	>PCHAS_051800	>PY00861	>PF13_0170	>BBOV_III00872	>TP01_0867	>cgd3_410	>NCLIV_008480	>TGGT1_001260
>PVX_096180	>PCYB052390	>PKH_051390	>PCHAS_051810	>PY00862	>PF13_0289	>BBOV_III00873	>TP01_0868	>cgd3_420	>NCLIV_008490	>TGGT1_001270
>PVX_096175	>PCYB052400	>PKH_051400	>PCHAS_051820	>PY00863	>PF08_0116	>BBOV_III00874	>TP01_0869	>cgd3_430	>NCLIV_008500	>TGGT1_001280
>PVX_096170	>PCYB052410	>PKH_051410	>PCHAS_051830	>PY00864	>PFB0235w	>BBOV_III00875	>TP01_0870	>cgd3_440	>NCLIV_008510	>TGGT1_001290
>PVX_096165	>PCYB052420	>PKH_051420	>PCHAS_051840	>PY00865	>PFF0735w	>BBOV_III00876	>TP01_0871	>cgd3_450	>NCLIV_008520	>TGGT1_001300
>PVX_096155	>PCYB052430	>PKH_051430	>PCHAS_051850	>PY00866	>PFL2455w	>BBOV_III00877	>TP01_0872	>cgd3_460	>NCLIV_008530	>TGGT1_001310
>PVX_096150	>PCYB052440	>PKH_051440	>PCHAS_051860	>PY00867	>PFI1425w	>BBOV_III00878	>TP01_0873	>cgd3_470	>NCLIV_008540	>TGGT1_001320
>PVX_096145	>PCYB052450	>PKH_051450	>PCHAS_051870	>PY00868	>PFD0920w	>BBOV_III00880	>TP01_0874	>cgd3_480	>NCLIV_008550	>TGGT1_001330
>PVX_096140	>PCYB052460	>PKH_051460	>PCHAS_051880	>PY00869	>PFF0480w	>BBOV_III00881	>TP01_0875	>cgd3_490	>NCLIV_008560	>TGGT1_001340
>PVX_096135	>PCYB052470	>PKH_051470	>PCHAS_051890	>PY00870	>PFL0165c	>BBOV_III00882	>TP01_0876	>cgd3_500	>NCLIV_008570	>TGGT1_001350
>PVX_096130	>PCYB052480	>PKH_051480	>PCHAS_051900	>PY00871	>PF14_0308	>BBOV_III00883	>TP01_0877	>cgd3_510	>NCLIV_008580	>TGGT1_001360
>PVX_096125	>PCYB052490	>PKH_051490	>PCHAS_051910	>PY00872	>PF14_0537	>BBOV_III00884	>TP01_0878	>cgd3_520	>NCLIV_008590	>TGGT1_001370
>PVX_096120	>PCYB052500	>PKH_051500	>PCHAS_051920	>PY00873	>PFB0500c	>BBOV_III00885	>TP01_0879	>cgd3_530	>NCLIV_008600	>TGGT1_001380
>PVX_096115	>PCYB052510	>PKH_051510	>PCHAS_051930	>PY00874	>PF11_0429	>BBOV_III00886	>TP01_0880	>cgd3_540	>NCLIV_008610	>TGGT1_001390
>PVX_096110	>PCYB052520	>PKH_051520	>PCHAS_051940	>PY00875	>PF14_0463	>BBOV_III00887	>TP01_0881	>cgd3_550	>NCLIV_008620	>TGGT1_001400
>PVX_096105	>PCYB052530	>PKH_051530	>PCHAS_051950	>PY00876	>PF11_0316	>BBOV_III00888	>TP01_0882	>cgd3_560	>NCLIV_008630	>TGGT1_001710
>PVX_096095	>PCYB052540	>PKH_051540	>PCHAS_051960	>PY00877	>PF14_0815	>BBOV_III00889	>TP01_0883	>cgd3_570	>NCLIV_008640	>TGGT1_001820
>PVX_096090	>PCYB052550	>PKH_051550	>PCHAS_051970	>PY00878	>MAL13P1.194	>BBOV_III00890	>TP01_0884	>cgd3_580	>NCLIV_008650	>TGGT1_001830
>PVX_096085	>PCYB052560	>PKH_051560	>PCHAS_051980	>PY00879	>PF07_0019	>BBOV_III00891	>TP01_0885	>cgd3_590	>NCLIV_008660	>TGGT1_001940
>PVX_096080	>PCYB052570	>PKH_051570	>PCHAS_051990	>PY00880	>PF14_0639	>BBOV_III00892	>TP01_0886	>cgd3_600	>NCLIV_008670	>TGGT1_001950
>PVX_096075	>PCYB052580	>PKH_051580	>PCHAS_052000	>PY00881	>PF11_0483	>BBOV_III00893	>TP01_0887	>cgd3_610	>NCLIV_008680	>TGGT1_001960
>PVX_096070	>PCYB052590	>PKH_051590	>PCHAS_052010	>PY00882	>PF14_0810	>BBOV_III00894	>TP01_0888	>cgd3_620	>NCLIV_008690	>TGGT1_001970
>PVX_096065	>PCYB052600	>PKH_051600	>PCHAS_052020	>PY00883	>PFB0610c	>BBOV_III00895	>TP01_0889	>cgd3_630	>NCLIV_008700	>TGGT1_001980
>PVX_096060	>PCYB052610	>PKH_051610	>PCHAS_052030	>PY00884	>PFE0780w	>BBOV_III00896	>TP01_0890	>cgd3_640	>NCLIV_008710	>TGGT1_002000
>PVX_096055	>PCYB052620	>PKH_051620	>PCHAS_052040	>PY00885	>PF13_0112	>BBOV_III00897	>TP01_0891	>cgd3_650	>NCLIV_008720	>TGGT1_002010
>PVX_096050	>PCYB052630	>PKH_051630	>PCHAS_052050	>PY00886	>PF14_0712	>BBOV_III00898	>TP01_0892	>cgd3_660	>NCLIV_008730	>TGGT1_002020
>PVX_096045	>PCYB052640	>PKH_051640	>PCHAS_052060	>PY00887	>PF13_0140	>BBOV_III00899	>TP01_0893	>cgd3_670	>NCLIV_008740	>TGGT1_002030
>PVX_096040	>PCYB052650	>PKH_051650	>PCHAS_052070	>PY00888	>PF07_0016	>BBOV_III00900	>TP01_0894	>cgd3_680	>NCLIV_008750	>TGGT1_002040
>PVX_096035	>PCYB052660	>PKH_051660	>PCHAS_052080	>PY00889	>MAL13P1.129	>BBOV_III00901	>TP01_0895	>cgd3_690	>NCLIV_008760	>TGGT1_002050
>PVX_096030	>PCYB052670	>PKH_051670	>PCHAS_052090	>PY00890	>PFL1980c	>BBOV_III00902	>TP01_0896	>cgd3_710	>NCLIV_008770	>TGGT1_002060
>PVX_096020	>PCYB052680	>PKH_051680	>PCHAS_052100	>PY00891	>PFD0367w	>BBOV_III00903	>TP01_0897	>cgd3_720	>NCLIV_008780	>TGGT1_002070
>PVX_096015	>PCYB052690	>PKH_051690	>PCHAS_052110	>PY00892	>PFL1885c	>BBOV_III00904	>TP01_0898	>cgd3_730	>NCLIV_008790	>TGGT1_002080
>PVX_096010	>PCYB052700	>PKH_051700	>PCHAS_052120	>PY00893	>PF13_0349	>BBOV_III00905	>TP01_0899	>cgd3_740	>NCLIV_008800	>TGGT1_002090
>PVX_096005	>PCYB052710	>PKH_051710	>PCHAS_052130	>PY00894	>PF14_0585	>BBOV_III00906	>TP01_0900	>cgd3_750	>NCLIV_008810	>TGGT1_002100
>PVX_096000	>PCYB052720	>PKH_051720	>PCHAS_052140	>PY00895	>PF14_0066	>BBOV_III00907	>TP01_0901	>cgd3_760	>NCLIV_008820	>TGGT1_002110
>PVX_095995	>PCYB052730	>PKH_051730	>PCHAS_052150	>PY00896	>PF13_0358	>BBOV_III00908	>TP01_0902	>cgd3_770	>NCLIV_008830	>TGGT1_002120
>PVX_103145	>PCYB052740	>PKH_051740	>PCHAS_052160	>PY00897	>PF11_0252	>BBOV_III00909	>TP01_0903	>cgd3_780	>NCLIV_008840	>TGGT1_002130
>PVX_103150	>PCYB052750	>PKH_051750	>PCHAS_052170	>PY00898	>PF14_0165	>BBOV_III00910	>TP01_0904	>cgd3_790	>NCLIV_008850	>TGGT1_002140
>PVX_103155	>PCYB052760	>PKH_051760	>PCHAS_052180	>PY00899	>MAL13P1.306-b	>BBOV_III00911	>TP01_0905	>cgd3_800	>NCLIV_008860	>TGGT1_002150
>PVX_103160	>PCYB052770	>PKH_051770	>PCHAS_052190	>PY00900	>MAL13P1.306-a	>BBOV_III00912	>TP01_0906	>cgd3_810	>NCLIV_008870	>TGGT1_002260
>PVX_000000	>PCYB052780	>PKH_051780	>PCHAS_052200	>PY00901	>MAL13P1.12	>BBOV_III00913	>TP01_0907	>cgd3_820	>NCLIV_008880	>TGGT1_002270
>PVX_000005	>PCYB052790	>PKH_051790	>PCHAS_052210	>PY00902	>PF11_0084	>BBOV_III00914	>TP01_0908	>cgd3_830	>NCLIV_008890	>TGGT1_002280
>PVX_000010	>PCYB052800	>PKH_051800	>PCHAS_052220	>PY00903	>MAL13P1.38	>BBOV_III00915	>TP01_0909	>cgd3_840	>NCLIV_008900	>TGGT1_002290
>PVX_000015	>PCYB052810	>PKH_051810	>PCHAS_052230	>PY00904	>PFI1535w	>BBOV_III00916	>TP01_0910	>cgd3_850	>NCLIV_008910	>TGGT1_002300
>PVX_000020	>PCYB052820	>PKH_051820	>PCHAS_052240	>PY00905	>PFF1100c	>BBOV_III00917	>TP01_0911	>cgd3_860	>NCLIV_008920	>TGGT1_002310
>PVX_000025	>PCYB052830	>PKH_051830	>PCHAS_052250	>PY00906	>PF14_0260	>BBOV_III00918	>TP01_0912	>cgd3_870	>NCLIV_008930	>TGGT1_002320
>PVX_105200	>PCYB052840	>PKH_051840	>PCHAS_052260	>PY00907	>PF14_0600	>BBOV_III00919	>TP01_0913	>cgd3_880	>NCLIV_008940	>TGGT1_002430
>PVX_110295	>PCYB052850	>PKH_051850	>PCHAS_052270	>PY00908	>PF11_0342	>BBOV_III00920	>TP01_0914	>cgd3_890	>NCLIV_008950	>TGGT1_002440
>PVX_110300	>PCYB052860	>PKH_051860	>PCHAS_052280	>PY00909	>MAL13P1.279	>BBOV_III00921	>TP01_0915	>cgd3_900	>NCLIV_008960	>TGGT1_002450
>PVX_110305	>PCYB052870	>PKH_051870	>PCHAS_052290	>PY00910	>MAL8P1.2	>BBOV_III00922	>TP01_0916	>cgd3_910	>NCLIV_008970	>TGGT1_002460
>PVX_106210	>PCYB052880	>PKH_051880	>PCHAS_052300	>PY00911	>PF14_0349	>BBOV_III00923	>TP01_0917	>cgd3_920	>NCLIV_008980	>TGGT1_002470
>PVX_106215	>PCYB052890	>PKH_051890	>PCHAS_052310	>PY00912	>PFF0220w	>BBOV_III00924	>TP01_0918	>cgd3_930	>NCLIV_008990	>TGGT1_002480
>PVX_106220	>PCYB052900	>PKH_051900	>PCHAS_052320	>PY00913	>PF14_0453	>BBOV_III00926	>TP01_0919	>cgd3_940	>NCLIV_009000	>TGGT1_002490
>PVX_002480	>PCYB052910	>PKH_051910	>PCHAS_052330	>PY00914	>PF10_0177a	>BBOV_III00927	>TP01_0920	>cgd3_950	>NCLIV_009010	>TGGT1_002500
>PVX_002485	>PCYB052920	>PKH_051920	>PCHAS_052340	>PY00915	>PF14_0615	>BBOV_III00928	>TP01_0921	>cgd3_960	>NCLIV_009020	>TGGT1_002510
>PVX_002490	>PCYB052930	>PKH_051930	>PCHAS_052350	>PY00916	>PF14_0395	>BBOV_III00929	>TP01_0922	>cgd3_970	>NCLIV_009030	>TGGT1_002520
>PVX_002495	>PCYB052940	>PKH_051940	>PCHAS_052360	>PY00917	>MAL7P1.162	>BBOV_III00930	>TP01_0923	>cgd3_980	>NCLIV_009040	>TGGT1_002530
>PVX_002500	>PCYB052950	>PKH_051950	>PCHAS_052370	>PY00918	>PFE0840c	>BBOV_III00931	>TP01_0924	>cgd3_990	>NCLIV_009050	>TGGT1_002640
>PVX_002505	>PCYB052960	>PKH_051960	>PCHAS_052380	>PY00919	>PFF0560c	>BBOV_III00932	>TP01_0925	>cgd3_1000	>NCLIV_009060	>TGGT1_002650
>PVX_002507	>PCYB052970	>PKH_051970	>PCHAS_052390	>PY00920	>PF14_0190	>BBOV_III00933	>TP01_0926	>cgd3_1010	>NCLIV_009070	>TGGT1_002660
>PVX_002510	>PCYB052980	>PKH_051980	>PCHAS_052400	>PY00921	>PFL0070c	>BBOV_III00934	>TP01_0927	>cgd3_1020	>NCLIV_009080	>TGGT1_002680
>PVX_002512	>PCYB052990	>PKH_051981	>PCHAS_052410	>PY00922	>PFI0115c	>BBOV_III00935	>TP01_0928	>cgd3_1030	>NCLIV_009090	>TGGT1_002690
>PVX_002515	>PCYB053000	>PKH_051985	>PCHAS_052420	>PY00923	>PFC0885c	>BBOV_III00936	>TP01_0929	>cgd3_1040	>NCLIV_009100	>TGGT1_002700
>PVX_002520	>PCYB053010	>PKH_051990	>PCHAS_052430	>PY00924	>PF10_0260	>BBOV_III00937	>TP01_0930	>cgd3_1050	>NCLIV_009110	>TGGT1_002710
>PVX_002525	>PCYB053020	>PKH_052000	>PCHAS_052440	>PY00925	>PF11_0456	>BBOV_III00938	>TP01_0931	>cgd3_1060	>NCLIV_009120	>TGGT1_002720
>PVX_002530	>PCYB053030	>PKH_052010	>PCHAS_052450	>PY00926	>PFD0155c	>BBOV_III00939	>TP01_0932	>cgd3_1070	>NCLIV_009130	>TGGT1_002730
>PVX_002535	>PCYB053040	>PKH_052020	>PCHAS_052460	>PY00927	>PFL0545w	>BBOV_III00940	>TP01_0933	>cgd3_1080	>NCLIV_009140	>TGGT1_002740
>PVX_002550	>PCYB053050	>PKH_052030	>PCHAS_052470	>PY00928	>PFI0780w	>BBOV_III00941	>TP01_0934	>cgd3_1090	>NCLIV_009150	>TGGT1_002750
>PVX_002555	>PCYB053060	>PKH_052040	>PCHAS_052480	>PY00929	>PF14_0215	>BBOV_III00942	>TP01_0935	>cgd3_1100	>NCLIV_009160	>TGGT1_002760
>PVX_002560	>PCYB053070	>PKH_052050	>PCHAS_052490	>PY00930	>PFE1545c	>BBOV_III00943	>TP01_0936	>cgd3_1110	>NCLIV_009170	>TGGT1_002770
>PVX_002565	>PCYB053080	>PKH_052060	>PCHAS_052500	>PY00931	>MAL13P1.269	>BBOV_III00944	>TP01_0937	>cgd3_1120	>NCLIV_009180	>TGGT1_002780
>PVX_002570	>PCYB053090	>PKH_052070	>PCHAS_052510	>PY00932	>PF14_0371	>BBOV_III00945	>TP01_0938	>cgd3_1130	>NCLIV_009190	>TGGT1_002790
>PVX_002575	>PCYB053100	>PKH_052080	>PCHAS_052520	>PY00933	>PF14_0595	>BBOV_III00946	>TP01_0939	>cgd3_1140	>NCLIV_009200	>TGGT1_002800
>PVX_002580	>PCYB053110	>PKH_052090	>PCHAS_052530	>PY00934	>PFC0315c	>BBOV_III00947	>TP01_0940	>cgd3_1150	>NCLIV_009210	>TGGT1_002810
>PVX_002585	>PCYB053120	>PKH_052100	>PCHAS_052540	>PY00935	>PFF1280w	>BBOV_III00948	>TP01_0941	>cgd3_1160	>NCLIV_009220	>TGGT1_002820
>PVX_002590	>PCYB053130	>PKH_052110	>PCHAS_060010	>PY00936	>PFL1460c	>BBOV_III00949	>TP01_0942	>cgd3_1170	>NCLIV_009230	>TGGT1_002830
>PVX_002595	>PCYB053140	>PKH_052120	>PCHAS_060020	>PY00937	>PF07_0031	>BBOV_III00950	>TP01_0943	>cgd3_1180	>NCLIV_009240	>TGGT1_002840
>PVX_002600	>PCYB053150	>PKH_052130	>PCHAS_060030	>PY00938	>PF14_0320	>BBOV_III00951	>TP01_0944	>cgd3_1200	>NCLIV_009250	>TGGT1_002850
>PVX_002605	>PCYB053160	>PKH_052140	>PCHAS_060040	>PY00939	>PFL1770c	>BBOV_III00952	>TP01_0945	>cgd3_1210	>NCLIV_009260	>TGGT1_002860
>PVX_002610	>PCYB053170	>PKH_052150	>PCHAS_060050	>PY00940	>MAL13P1.237	>BBOV_III00953	>TP01_0946	>cgd3_1220	>NCLIV_009270	>TGGT1_002870
>PVX_002615	>PCYB053180	>PKH_052160	>PCHAS_060060	>PY00941	>PF14_0447	>BBOV_III00954	>TP01_0947	>cgd3_1230	>NCLIV_009280	>TGGT1_002880
>PVX_002620	>PCYB053190	>PKH_052170	>PCHAS_060070	>PY00942	>PF07_0015	>BBOV_III00955	>TP01_0948	>cgd3_1240	>NCLIV_009290	>TGGT1_002890
>PVX_002625	>PCYB053200	>PKH_052180	>PCHAS_060080	>PY00943	>PFE0445c	>BBOV_III00956	>TP01_0949	>cgd3_1250	>NCLIV_009300	>TGGT1_002900
>PVX_002630	>PCYB053210	>PKH_052190	>PCHAS_060090	>PY00944	>PFE0480c	>BBOV_III00957	>TP01_0950	>cgd3_1260	>NCLIV_009310	>TGGT1_002910
>PVX_002635	>PCYB053220	>PKH_052200	>PCHAS_060100	>PY00945	>PF11_0295	>BBOV_III00958	>TP01_0951	>cgd3_1270	>NCLIV_009320	>TGGT1_002920
>PVX_002640	>PCYB053230	>PKH_052210	>PCHAS_060110	>PY00946	>PFC0135c	>BBOV_III00959	>TP01_0952	>cgd3_1280	>NCLIV_009330	>TGGT1_002930
>PVX_002645	>PCYB053240	>PKH_052220	>PCHAS_060120	>PY00947	>PFF1460c	>BBOV_III00960	>TP01_0953	>cgd3_1290	>NCLIV_009340	>TGGT1_002940
>PVX_002650	>PCYB053250	>PKH_052230	>PCHAS_060130	>PY00948	>PF14_0438	>BBOV_III00961	>TP01_0954	>cgd3_1300	>NCLIV_009350	>TGGT1_002950
>PVX_002655	>PCYB053260	>PKH_052240	>PCHAS_060140	>PY00949	>PF14_0074	>BBOV_III00962	>TP01_0955	>cgd3_1310	>NCLIV_009360	>TGGT1_002960
>PVX_002660	>PCYB053270	>PKH_052250	>PCHAS_060150	>PY00950	>PFE0890c	>BBOV_III00963	>TP01_0956	>cgd3_1320	>NCLIV_009370	>TGGT1_002970
>PVX_002665	>PCYB053280	>PKH_052260	>PCHAS_060160	>PY00951	>PFE1130w	>BBOV_III00964	>TP01_0957	>cgd3_1330	>NCLIV_009380	>TGGT1_002980
>PVX_002670	>PCYB053290	>PKH_052270	>PCHAS_060170	>PY00952	>PFF1220w	>BBOV_III00965	>TP01_0958	>cgd3_1340	>NCLIV_009390	>TGGT1_002990
>PVX_002675	>PCYB053300	>PKH_052280	>PCHAS_060180	>PY00953	>PF08_0123	>BBOV_III00966	>TP01_0959	>cgd3_1350	>NCLIV_009400	>TGGT1_003010
>PVX_002680	>PCYB053310	>PKH_052290	>PCHAS_060190	>PY00954	>PF14_0254	>BBOV_III00967	>TP01_0960	>cgd3_1360	>NCLIV_009410	>TGGT1_003020
>PVX_002685	>PCYB053320	>PKH_052300	>PCHAS_060200	>PY00955	>PFF1025c	>BBOV_III00968	>TP01_0961	>cgd3_1370	>NCLIV_009420	>TGGT1_003030
>PVX_002690	>PCYB053330	>PKH_052310	>PCHAS_060210	>PY00956	>MAL13P1.125	>BBOV_III00969	>TP01_0962	>cgd3_1380	>NCLIV_009430	>TGGT1_003040
>PVX_002695	>PCYB053340	>PKH_052320	>PCHAS_060220	>PY00957	>PF14_0645	>BBOV_III00970	>TP01_0963	>cgd3_1390	>NCLIV_009440	>TGGT1_003050
>PVX_002700	>PCYB053350	>PKH_052330	>PCHAS_060230	>PY00958	>MAL7P1.25	>BBOV_III00971	>TP01_0964	>cgd3_1400	>NCLIV_009450	>TGGT1_003060
>PVX_002705	>PCYB053360	>PKH_052340	>PCHAS_060240	>PY00959	>PF10_0025	>BBOV_III00972	>TP01_0965	>cgd3_1410	>NCLIV_009460	>TGGT1_003170
>PVX_002710	>PCYB053370	>PKH_052350	>PCHAS_060250	>PY00960	>PF14_0029	>BBOV_III00973	>TP01_0966	>cgd3_1420	>NCLIV_009470	>TGGT1_003180
>PVX_002715	>PCYB053380	>PKH_052360	>PCHAS_060260	>PY00961	>MAL13P1.284	>BBOV_III00974	>TP01_0967	>cgd3_1430	>NCLIV_009480	>TGGT1_003190
>PVX_002720	>PCYB053390	>PKH_052370	>PCHAS_060270	>PY00962	>PF10_0122	>BBOV_III00975	>TP01_0968	>cgd3_1440	>NCLIV_009490	>TGGT1_003200
>PVX_002725	>PCYB053400	>PKH_052380	>PCHAS_060280	>PY00963	>PFI0575c	>BBOV_III00976	>TP01_0969	>cgd3_1450	>NCLIV_009500	>TGGT1_003210
>PVX_002730	>PCYB053410	>PKH_052390	>PCHAS_060290	>PY00964	>PF14_0330	>BBOV_III00977	>TP01_0970	>cgd3_1460	>NCLIV_009510	>TGGT1_003220
>PVX_002735	>PCYB053420	>PKH_052400	>PCHAS_060300	>PY00965	>PFA0305c	>BBOV_III00978	>TP01_0971	>cgd3_1470	>NCLIV_009520	>TGGT1_003230
>PVX_002740	>PCYB053430	>PKH_052410	>PCHAS_060310	>PY00966	>PFB0840w	>BBOV_III00979	>TP01_0972	>cgd3_1480	>NCLIV_009530	>TGGT1_003250
>PVX_002745	>PCYB053440	>PKH_052420	>PCHAS_060320	>PY00967	>PFI0285w	>BBOV_III00980	>TP01_0973	>cgd3_1490	>NCLIV_009540	>TGGT1_003260
>PVX_002750	>PCYB053450	>PKH_052430	>PCHAS_060330	>PY00968	>PF14_0444	>BBOV_III00981	>TP01_0974	>cgd3_1500	>NCLIV_009550	>TGGT1_003270
>PVX_002755	>PCYB053460	>PKH_052440	>PCHAS_060340	>PY00969	>MAL13P1.103	>BBOV_III00982	>TP01_0975	>cgd3_1510	>NCLIV_009560	>TGGT1_003280
>PVX_002760	>PCYB053470	>PKH_052450	>PCHAS_060350	>PY00970	>PFD0150w	>BBOV_III00983	>TP01_0976	>cgd3_1520	>NCLIV_009570	>TGGT1_003290
>PVX_002765	>PCYB053480	>PKH_052460	>PCHAS_060360	>PY00971	>PF14_0208	>BBOV_III00984	>TP01_0977	>cgd3_1530	>NCLIV_009580	>TGGT1_003300
>PVX_002770	>PCYB053490	>PKH_052470	>PCHAS_060370	>PY00972	>PF07_0026	>BBOV_III00985	>TP01_0978	>cgd3_1540	>NCLIV_009590	>TGGT1_003310
>PVX_002775	>PCYB053500	>PKH_052480	>PCHAS_060380	>PY00973	>PFF0670w	>BBOV_III00986	>TP01_0979	>cgd3_1550	>NCLIV_009600	>TGGT1_003320
>PVX_002780	>PCYB053510	>PKH_052490	>PCHAS_060390	>PY00974	>PF07_0079	>BBOV_III00987	>TP01_0980	>cgd3_1560	>NCLIV_009610	>TGGT1_003330
>PVX_002785	>PCYB053520	>PKH_052500	>PCHAS_060400	>PY00975	>PFE1315w	>BBOV_III00988	>TP01_0981	>cgd3_1570	>NCLIV_009620	>TGGT1_003340
>PVX_002790	>PCYB053530	>PKH_052510	>PCHAS_060410	>PY00976	>PFE1040c	>BBOV_III00989	>TP01_0982	>cgd3_1580	>NCLIV_009630	>TGGT1_003350
>PVX_002795	>PCYB053540	>PKH_052520	>PCHAS_060420	>PY00977	>PFA0155c	>BBOV_III00990	>TP01_0983	>cgd3_1590	>NCLIV_009640	>TGGT1_003360
>PVX_002800	>PCYB053550	>PKH_052530	>PCHAS_060430	>PY00978	>PF08_0041	>BBOV_III00991	>TP01_0984	>cgd3_1600	>NCLIV_009650	>TGGT1_003370
>PVX_002805	>PCYB053560	>PKH_052540	>PCHAS_060440	>PY00979	>PF11_0114	>BBOV_III00992	>TP01_0985	>cgd3_1610	>NCLIV_009660	>TGGT1_003390
>PVX_002810	>PCYB053570	>PKH_052550	>PCHAS_060450	>PY00980	>PF14_0297	>BBOV_III00993	>TP01_0986	>cgd3_1620	>NCLIV_009670	>TGGT1_003400
>PVX_002815	>PCYB053580	>PKH_052560	>PCHAS_060460	>PY00981	>PF11_0135	>BBOV_III00994	>TP01_0987	>cgd3_1630	>NCLIV_009680	>TGGT1_003410
>PVX_002820	>PCYB053590	>PKH_052570	>PCHAS_060470	>PY00982	>PF10_0280	>BBOV_III00995	>TP01_0988	>cgd3_1640	>NCLIV_009690	>TGGT1_003420
>PVX_002825	>PCYB053600	>PKH_052580	>PCHAS_060480	>PY00983	>PF13_0024	>BBOV_III00996	>TP01_0989	>cgd3_1650	>NCLIV_009700	>TGGT1_003430
>PVX_002830	>PCYB053610	>PKH_052590	>PCHAS_060490	>PY00984	>PF11_0232	>BBOV_III00997	>TP01_0990	>cgd3_1660	>NCLIV_009710	>TGGT1_003440
>PVX_002835	>PCYB053620	>PKH_052600	>PCHAS_060500	>PY00985	>PFE0500c	>BBOV_III00998	>TP01_0991	>cgd3_1680	>NCLIV_009720	>TGGT1_003450
>PVX_002840	>PCYB053630	>PKH_052610	>PCHAS_060510	>PY00986	>PF11_0297	>BBOV_III00999	>TP01_0992	>cgd3_1690	>NCLIV_009730	>TGGT1_003560
>PVX_002845	>PCYB053640	>PKH_052620	>PCHAS_060520	>PY00987	>PFB0750w	>BBOV_III01000	>TP01_0993	>cgd3_1700	>NCLIV_009740	>TGGT1_003570
>PVX_002850	>PCYB053650	>PKH_052630	>PCHAS_060530	>PY00988	>PFD0535w	>BBOV_III01001	>TP01_0994	>cgd3_1710	>NCLIV_009750	>TGGT1_003580
>PVX_002855	>PCYB053660	>PKH_052640	>PCHAS_060540	>PY00989	>PF10_0141	>BBOV_III01002	>TP01_0995	>cgd3_1720	>NCLIV_009760	>TGGT1_003590
>PVX_002860	>PCYB053670	>PKH_052650	>PCHAS_060550	>PY00990	>PF11_0474	>BBOV_III01003	>TP01_0996	>cgd3_1730	>NCLIV_009770	>TGGT1_003600
>PVX_002865	>PCYB053680	>PKH_052660	>PCHAS_060560	>PY00991	>PFF1145c	>BBOV_III01004	>TP01_0997	>cgd3_1740	>NCLIV_009780	>TGGT1_003610
>PVX_002870	>PCYB053690	>PKH_052670	>PCHAS_060570	>PY00992	>PFI1590c	>BBOV_III01005	>TP01_0998	>cgd3_1750	>NCLIV_009790	>TGGT1_003620
>PVX_002875	>PCYB053700	>PKH_052680	>PCHAS_060580	>PY00993	>PFB0965c	>BBOV_III01006	>TP01_0999	>cgd3_1760	>NCLIV_009800	>TGGT1_003630
>PVX_002880	>PCYB053710	>PKH_052690	>PCHAS_060590	>PY00994	>PF13_0043	>BBOV_III01007	>TP01_1000	>cgd3_1770	>NCLIV_009810	>TGGT1_003640
>PVX_002885	>PCYB053720	>PKH_052700	>PCHAS_060600	>PY00995	>PFL2050w	>BBOV_III01008	>TP01_1001	>cgd3_1780	>NCLIV_009820	>TGGT1_003650
>PVX_002890	>PCYB053730	>PKH_052710	>PCHAS_060610	>PY00996	>MAL13P1.321	>BBOV_III01009	>TP01_1002	>cgd3_1790	>NCLIV_009830	>TGGT1_003655
>PVX_002895	>PCYB053740	>PKH_052720	>PCHAS_060620	>PY00997	>PFL2420w	>BBOV_III01010	>TP01_1003	>cgd3_1800	>NCLIV_009840	>TGGT1_003680
>PVX_002900	>PCYB053750	>PKH_052730	>PCHAS_060630	>PY00998	>MAL13P1.124	>BBOV_III01011	>TP01_1004	>cgd3_1810	>NCLIV_009850	>TGGT1_003690
>PVX_002905	>PCYB053760	>PKH_052740	>PCHAS_060640	>PY00999	>PFA0575c	>BBOV_III01012	>TP01_1005	>cgd3_1820	>NCLIV_009860	>TGGT1_003700
>PVX_002910	>PCYB053770	>PKH_052750	>PCHAS_060650	>PY01000	>PF11_0048	>BBOV_III01013	>TP01_1006	>cgd3_1830	>NCLIV_009870	>TGGT1_003710
>PVX_002915	>PCYB053780	>PKH_052760	>PCHAS_060660	>PY01001	>PFB0755w	>BBOV_III01014	>TP01_1007	>cgd3_1840	>NCLIV_009880	>TGGT1_003720
>PVX_002920	>PCYB053790	>PKH_052770	>PCHAS_060670	>PY01002	>PF10_0034	>BBOV_III01015	>TP01_1008	>cgd3_1850	>NCLIV_009890	>TGGT1_003730
>PVX_002925	>PCYB053800	>PKH_052780	>PCHAS_060680	>PY01003	>MAL7P1.86	>BBOV_III01016	>TP01_1009	>cgd3_1860	>NCLIV_009900	>TGGT1_003740
>PVX_002930	>PCYB053810	>PKH_052790	>PCHAS_060690	>PY01004	>PFL1805c	>BBOV_III01017	>TP01_1010	>cgd3_1870	>NCLIV_009910	>TGGT1_003750
>PVX_002935	>PCYB053820	>PKH_052800	>PCHAS_060700	>PY01005	>PF07_0084	>BBOV_III01018	>TP01_1011	>cgd3_1880	>NCLIV_009920	>TGGT1_003760
>PVX_002940	>PCYB053830	>PKH_052810	>PCHAS_060710	>PY01006	>PFL1865w	>BBOV_III01019	>TP01_1012	>cgd3_1890	>NCLIV_009930	>TGGT1_003770
>PVX_002945	>PCYB053840	>PKH_052820	>PCHAS_060720	>PY01007	>PFF0565c	>BBOV_III01020	>TP01_1013	>cgd3_1900	>NCLIV_009940	>TGGT1_003780
>PVX_002950	>PCYB053850	>PKH_052830	>PCHAS_060730	>PY01008	>PFE0230w	>BBOV_III01021	>TP01_1014	>cgd3_1910	>NCLIV_009950	>TGGT1_003790
>PVX_002955	>PCYB053860	>PKH_052840	>PCHAS_060740	>PY01009	>PF11_0438	>BBOV_III01022	>TP01_1015	>cgd3_1920	>NCLIV_009960	>TGGT1_003800
>PVX_002960	>PCYB053860	>PKH_060005	>PCHAS_060750	>PY01010	>PF11_0445	>BBOV_III01023	>TP01_1016	>cgd3_1930	>NCLIV_009970	>TGGT1_003810
>PVX_002965	>PCYB061010	>PKH_060010	>PCHAS_060760	>PY01011	>PFE0495w	>BBOV_III01024	>TP01_1017	>cgd3_1940	>NCLIV_009980	>TGGT1_003820
>PVX_002970	>PCYB061020	>PKH_060020	>PCHAS_060770	>PY01012	>PF13_0077	>BBOV_III01025	>TP01_1018	>cgd3_1950	>NCLIV_009990	>TGGT1_003830
>PVX_002975	>PCYB061030	>PKH_060030	>PCHAS_060780	>PY01013	>PF14_0224	>BBOV_III01026	>TP01_1019	>cgd3_1960	>NCLIV_010000	>TGGT1_003840
>PVX_003995	>PCYB061040	>PKH_060040	>PCHAS_060790	>PY01014	>PFD0850c-a	>BBOV_III01027	>TP01_1020	>cgd3_1970	>NCLIV_010010	>TGGT1_003850
>PVX_003990	>PCYB061050	>PKH_060050	>PCHAS_060800	>PY01015	>PFD0850c-b	>BBOV_III01028	>TP01_1021	>cgd3_1980	>NCLIV_010020	>TGGT1_003860
>PVX_003985	>PCYB061060	>PKH_060060	>PCHAS_060810	>PY01016	>PF13_0086	>BBOV_III01029	>TP01_1022	>cgd3_1990	>NCLIV_010030	>TGGT1_003870
>PVX_003980	>PCYB061070	>PKH_060070	>PCHAS_060820	>PY01017	>MAL13P1.313	>BBOV_III01030	>TP01_1023	>cgd3_2000	>NCLIV_010040	>TGGT1_003880
>PVX_003975	>PCYB061080	>PKH_060080	>PCHAS_060830	>PY01018	>PF11_0007	>BBOV_III01031	>TP01_1024	>cgd3_2010	>NCLIV_010050	>TGGT1_003890
>PVX_003970	>PCYB061090	>PKH_060090	>PCHAS_060840	>PY01019	>PFF1150w	>BBOV_III01032	>TP01_1025	>cgd3_2020	>NCLIV_010060	>TGGT1_003900
>PVX_003965	>PCYB061100	>PKH_060100	>PCHAS_060850	>PY01020	>PFL1620w	>BBOV_III01034	>TP01_1026	>cgd3_2030	>NCLIV_010070	>TGGT1_003910
>PVX_003960	>PCYB061110	>PKH_060110	>PCHAS_060860	>PY01021	>PF08_0129	>BBOV_III01035	>TP01_1027	>cgd3_2040	>NCLIV_010080	>TGGT1_003920
>PVX_003955	>PCYB061120	>PKH_060120	>PCHAS_060870	>PY01022	>PF14_0261	>BBOV_III01036	>TP01_1028	>cgd3_2050	>NCLIV_010090	>TGGT1_004030
>PVX_003950	>PCYB061130	>PKH_060130	>PCHAS_060880	>PY01023	>PFA0625w	>BBOV_III01038	>TP01_1029	>cgd3_2060	>NCLIV_010100	>TGGT1_004040
>PVX_003945	>PCYB061140	>PKH_060140	>PCHAS_060890	>PY01024	>PF14_0136	>BBOV_III01039	>TP01_1030	>cgd3_2070	>NCLIV_010110	>TGGT1_004050
>PVX_003940	>PCYB061150	>PKH_060150	>PCHAS_060900	>PY01025	>PF14_0659	>BBOV_III01040	>TP01_1031	>cgd3_2080	>NCLIV_010120	>TGGT1_004060
>PVX_003935	>PCYB061160	>PKH_060160	>PCHAS_060910	>PY01026	>MAL7P1.129	>BBOV_III01041	>TP01_1032	>cgd3_2090	>NCLIV_010130	>TGGT1_004070
>PVX_003930	>PCYB061170	>PKH_060170	>PCHAS_060920	>PY01027	>PFL1470c	>BBOV_III01042	>TP01_1033	>cgd3_2100	>NCLIV_010140	>TGGT1_004080
>PVX_003925	>PCYB061180	>PKH_060180	>PCHAS_060930	>PY01028	>PFI1175c	>BBOV_III01043	>TP01_1034	>cgd3_2110	>NCLIV_010150	>TGGT1_004090
>PVX_003920	>PCYB061190	>PKH_060190	>PCHAS_060940	>PY01029	>PFL1490w	>BBOV_III01044	>TP01_1035	>cgd3_2120	>NCLIV_010160	>TGGT1_004100
>PVX_003915	>PCYB061200	>PKH_060200	>PCHAS_060950	>PY01030	>PF08_0114	>BBOV_III01045	>TP01_1036	>cgd3_2130	>NCLIV_010170	>TGGT1_004110
>PVX_003910	>PCYB061210	>PKH_060210	>PCHAS_060960	>PY01031	>MAL8P1.96	>BBOV_III01046	>TP01_1037	>cgd3_2140	>NCLIV_010180	>TGGT1_004120
>PVX_003905	>PCYB061220	>PKH_060220	>PCHAS_060970	>PY01032	>MAL7P1.97	>BBOV_III01047	>TP01_1038	>cgd3_2150	>NCLIV_010190	>TGGT1_004130
>PVX_003900	>PCYB061230	>PKH_060230	>PCHAS_060980	>PY01033	>PF08_0006	>BBOV_III01048	>TP01_1039	>cgd3_2160	>NCLIV_010200	>TGGT1_004140
>PVX_003895	>PCYB061240	>PKH_060240	>PCHAS_060990	>PY01034	>MAL13P1.331	>BBOV_III01049	>TP01_1040	>cgd3_2170	>NCLIV_010210	>TGGT1_004150
>PVX_003890	>PCYB061250	>PKH_060250	>PCHAS_061000	>PY01035	>PF13_0096	>BBOV_III01050	>TP01_1041	>cgd3_2180	>NCLIV_010220	>TGGT1_004160
>PVX_003885	>PCYB061260	>PKH_060260	>PCHAS_061010	>PY01036	>PFE0605c	>BBOV_III01051	>TP01_1042	>cgd3_2190	>NCLIV_010230	>TGGT1_004170
>PVX_003880	>PCYB061270	>PKH_060270	>PCHAS_061020	>PY01037	>PF11_0374	>BBOV_III01052	>TP01_1043	>cgd3_2200	>NCLIV_010240	>TGGT1_004180
>PVX_003875	>PCYB061280	>PKH_060280	>PCHAS_061030	>PY01038	>PFL1065c	>BBOV_III01053	>TP01_1044	>cgd3_2210	>NCLIV_010250	>TGGT1_004190
>PVX_003870	>PCYB061290	>PKH_060290	>PCHAS_061040	>PY01039	>PF08_0043	>BBOV_III01054	>TP01_1045	>cgd3_2220	>NCLIV_010260	>TGGT1_004200
>PVX_003865	>PCYB061300	>PKH_060300	>PCHAS_061050	>PY01040	>PF11_0317	>BBOV_III01055	>TP01_1046	>cgd3_2230	>NCLIV_010270	>TGGT1_004210
>PVX_003860	>PCYB061310	>PKH_060310	>PCHAS_061060	>PY01041	>PFD0965w	>BBOV_III01056	>TP01_1047	>cgd3_2240	>NCLIV_010280	>TGGT1_004220
>PVX_003855	>PCYB061320	>PKH_060320	>PCHAS_061070	>PY01042	>PF10_0161a	>BBOV_III01057	>TP01_1048	>cgd3_2250	>NCLIV_010290	>TGGT1_004230
>PVX_003850	>PCYB061330	>PKH_060330	>PCHAS_061080	>PY01043	>PFE0615w	>BBOV_III01058	>TP01_1049	>cgd3_2260	>NCLIV_010300	>TGGT1_004240
>PVX_003845	>PCYB061340	>PKH_060340	>PCHAS_061090	>PY01044	>PFE0620c	>BBOV_III01059	>TP01_1050	>cgd3_2270	>NCLIV_010310	>TGGT1_004250
>PVX_003840	>PCYB061350	>PKH_060350	>PCHAS_061100	>PY01045	>PF10_0316	>BBOV_III01060	>TP01_1051	>cgd3_2280	>NCLIV_010320	>TGGT1_004260
>PVX_003835	>PCYB061360	>PKH_060360	>PCHAS_061110	>PY01046	>PF11_0234	>BBOV_III01062	>TP01_1052	>cgd3_2290	>NCLIV_010330	>TGGT1_004270
>PVX_003830	>PCYB061370	>PKH_060370	>PCHAS_061120	>PY01047	>PFL0135w	>BBOV_III01063	>TP01_1053	>cgd3_2300	>NCLIV_010340	>TGGT1_004280
>PVX_003825	>PCYB061380	>PKH_060380	>PCHAS_061130	>PY01048	>PFA0535c	>BBOV_III01065	>TP01_1054	>cgd3_2310	>NCLIV_010350	>TGGT1_004290
>PVX_003820	>PCYB061390	>PKH_060390	>PCHAS_061140	>PY01049	>PFF0270c	>BBOV_III01066	>TP01_1055	>cgd3_2320	>NCLIV_010360	>TGGT1_004300
>PVX_003815	>PCYB061400	>PKH_060400	>PCHAS_061150	>PY01050	>PFE0295w	>BBOV_III01067	>TP01_1056	>cgd3_2330	>NCLIV_010370	>TGGT1_004310
>PVX_003810	>PCYB061410	>PKH_060410	>PCHAS_061160	>PY01051	>PFL2080c	>BBOV_III01068	>TP01_1057	>cgd3_2340	>NCLIV_010380	>TGGT1_004320
>PVX_003805	>PCYB061420	>PKH_060420	>PCHAS_061170	>PY01052	>PF14_0020	>BBOV_III01069	>TP01_1058	>cgd3_2350	>NCLIV_010390	>TGGT1_004330
>PVX_003800	>PCYB061430	>PKH_060430	>PCHAS_061180	>PY01053	>PF14_0668	>BBOV_III01070	>TP01_1059	>cgd3_2360	>NCLIV_010400	>TGGT1_004340
>PVX_003795	>PCYB061440	>PKH_060440	>PCHAS_061190	>PY01054	>PF14_0030	>BBOV_III01071	>TP01_1060	>cgd3_2370	>NCLIV_010410	>TGGT1_004350
>PVX_003790	>PCYB061450	>PKH_060450	>PCHAS_061200	>PY01055	>MAL13P1.312	>BBOV_III01072	>TP01_1061	>cgd3_2380	>NCLIV_010420	>TGGT1_004360
>PVX_003785	>PCYB061460	>PKH_060460	>PCHAS_061210	>PY01056	>PF14_0258	>BBOV_III01073	>TP01_1062	>cgd3_2390	>NCLIV_010430	>TGGT1_004370
>PVX_003780	>PCYB061470	>PKH_060470	>PCHAS_061220	>PY01057	>PFE1345c	>BBOV_III01074	>TP01_1063	>cgd3_2400	>NCLIV_010440	>TGGT1_004380
>PVX_003775	>PCYB061480	>PKH_060480	>PCHAS_061230	>PY01058	>PF14_0788-a	>BBOV_III01075	>TP01_1064	>cgd3_2410	>NCLIV_010450	>TGGT1_004390
>PVX_003770	>PCYB061490	>PKH_060490	>PCHAS_061240	>PY01059	>MAL8P1.53	>BBOV_III01076	>TP01_1065	>cgd3_2420	>NCLIV_010460	>TGGT1_004400
>PVX_003765	>PCYB061500	>PKH_060500	>PCHAS_061250	>PY01060	>PFI0665w	>BBOV_III01077	>TP01_1066	>cgd3_2430	>NCLIV_010470	>TGGT1_004410
>PVX_003760	>PCYB061510	>PKH_060510	>PCHAS_061260	>PY01061	>PFA0540c	>BBOV_III01078	>TP01_1067	>cgd3_2440	>NCLIV_010480	>TGGT1_004420
>PVX_003755	>PCYB061520	>PKH_060520	>PCHAS_061270	>PY01062	>PF11_0148	>BBOV_III01079	>TP01_1068	>cgd3_2450	>NCLIV_010490	>TGGT1_004430
>PVX_003750	>PCYB061530	>PKH_060530	>PCHAS_061280	>PY01063	>PFL1510c	>BBOV_III01080	>TP01_1069	>cgd3_2460	>NCLIV_010500	>TGGT1_004440
>PVX_003745	>PCYB061540	>PKH_060540	>PCHAS_061290	>PY01064	>PFE0070w	>BBOV_III01081	>TP01_1070	>cgd3_2470	>NCLIV_010510	>TGGT1_004450
>PVX_003740	>PCYB061550	>PKH_060550	>PCHAS_061300	>PY01065	>PF13_0306	>BBOV_III01082	>TP01_1071	>cgd3_2480	>NCLIV_010520	>TGGT1_004460
>PVX_003735	>PCYB061560	>PKH_060560	>PCHAS_061310	>PY01066	>PF08_0069	>BBOV_III01083	>TP01_1072	>cgd3_2490	>NCLIV_010530	>TGGT1_004470
>PVX_003730	>PCYB061570	>PKH_060570	>PCHAS_061320	>PY01067	>PFD0665c	>BBOV_III01084	>TP01_1073	>cgd3_2500	>NCLIV_010540	>TGGT1_004480
>PVX_003725	>PCYB061580	>PKH_060580	>PCHAS_061330	>PY01068	>PFA0410w	>BBOV_III01085	>TP01_1074	>cgd3_2510	>NCLIV_010550	>TGGT1_004490
>PVX_003720	>PCYB061590	>PKH_060590	>PCHAS_061340	>PY01069	>PF08_0007	>BBOV_III01086	>TP01_1075	>cgd3_2520	>NCLIV_010560	>TGGT1_004500
>PVX_003715	>PCYB061600	>PKH_060600	>PCHAS_061350	>PY01070	>PFI1220w	>BBOV_III01087	>TP01_1076	>cgd3_2530	>NCLIV_010570	>TGGT1_004510
>PVX_003710	>PCYB061610	>PKH_060610	>PCHAS_061360	>PY01071	>PF11_0160	>BBOV_III01088	>TP01_1077	>cgd3_2540	>NCLIV_010580	>TGGT1_004520
>PVX_003700	>PCYB061620	>PKH_060620	>PCHAS_061370	>PY01072	>PF13_0069a	>BBOV_III01089	>TP01_1078	>cgd3_2550	>NCLIV_010590	>TGGT1_004530
>PVX_003705	>PCYB061630	>PKH_060630	>PCHAS_061380	>PY01073	>PF08_0095	>BBOV_III01090	>TP01_1079	>cgd3_2560	>NCLIV_010600	>TGGT1_004540
>PVX_003695	>PCYB061640	>PKH_060640	>PCHAS_061390	>PY01074	>MAL13P1.93	>BBOV_III01091	>TP01_1080	>cgd3_2570	>NCLIV_010610	>TGGT1_006490
>PVX_003690	>PCYB061650	>PKH_060650	>PCHAS_061400	>PY01075	>PF14_0167	>BBOV_III01092	>TP01_1081	>cgd3_2580	>NCLIV_010620	>TGGT1_006480
>PVX_003685	>PCYB061660	>PKH_060660	>PCHAS_061410	>PY01076	>PF14_0305	>BBOV_III01093	>TP01_1082	>cgd3_2590	>NCLIV_010630	>TGGT1_006470
>PVX_003680	>PCYB061670	>PKH_060670	>PCHAS_061420	>PY01077	>PFI1550c	>BBOV_III01094	>TP01_1083	>cgd3_2600	>NCLIV_010640	>TGGT1_006460
>PVX_003675	>PCYB061680	>PKH_060680	>PCHAS_061430	>PY01078	>MAL13P1.328	>BBOV_III01095	>TP01_1084	>cgd3_2610	>NCLIV_010650	>TGGT1_006450
>PVX_003670	>PCYB061690	>PKH_060690	>PCHAS_061440	>PY01079	>PF10_0075	>BBOV_III01096	>TP01_1085	>cgd3_2620	>NCLIV_010660	>TGGT1_006440
>PVX_003665	>PCYB061700	>PKH_060700	>PCHAS_061450	>PY01080	>PF14_0563	>BBOV_III01097	>TP01_1086	>cgd3_2630	>NCLIV_010670	>TGGT1_006430
>PVX_003660	>PCYB061710	>PKH_060705	>PCHAS_061460	>PY01081	>PFA0510w	>BBOV_III01098	>TP01_1087	>cgd3_2640	>NCLIV_010680	>TGGT1_006420
>PVX_003655	>PCYB061720	>PKH_060710	>PCHAS_061470	>PY01082	>PF11_0465	>BBOV_III01099	>TP01_1088	>cgd3_2650	>NCLIV_010690	>TGGT1_006410
>PVX_003650	>PCYB061730	>PKH_060720	>PCHAS_061480	>PY01083	>MAL8P1.125	>BBOV_III01100	>TP01_1089	>cgd3_2660	>NCLIV_010700	>TGGT1_006400
>PVX_003645	>PCYB061740	>PKH_060730	>PCHAS_061490	>PY01084	>PF07_0088	>BBOV_III01101	>TP01_1090	>cgd3_2670	>NCLIV_010710	>TGGT1_006390
>PVX_003640	>PCYB061750	>PKH_060740	>PCHAS_061500	>PY01085	>PFE0585c	>BBOV_III01102	>TP01_1091	>cgd3_2680	>NCLIV_010720	>TGGT1_006380
>PVX_003635	>PCYB061760	>PKH_060750	>PCHAS_061510	>PY01086	>PF10_0227	>BBOV_III01103	>TP01_1092	>cgd3_2690	>NCLIV_010730	>TGGT1_006370
>PVX_003630	>PCYB061770	>PKH_060760	>PCHAS_061520	>PY01087	>MAL13P1.345	>BBOV_III01104	>TP01_1093	>cgd3_2700	>NCLIV_010740	>TGGT1_006360
>PVX_003625	>PCYB061780	>PKH_060770	>PCHAS_061530	>PY01088	>PF14_0620	>BBOV_III01105	>TP01_1094	>cgd3_2710	>NCLIV_010741	>TGGT1_006350
>PVX_003620	>PCYB061790	>PKH_060780	>PCHAS_061540	>PY01089	>PF13_0308	>BBOV_III01106	>TP01_1095	>cgd3_2720	>NCLIV_010750	>TGGT1_006340
>PVX_003615	>PCYB061800	>PKH_060790	>PCHAS_061550	>PY01090	>MAL8P1.30	>BBOV_III01107	>TP01_1096	>cgd3_2730	>NCLIV_010760	>TGGT1_006330
>PVX_003610	>PCYB061810	>PKH_060800	>PCHAS_061560	>PY01091	>PF08_0060	>BBOV_III01108	>TP01_1097	>cgd3_2740	>NCLIV_010770	>TGGT1_006320
>PVX_003605	>PCYB061820	>PKH_060810	>PCHAS_061570	>PY01092	>PFE0040c	>BBOV_III01109	>TP01_1098	>cgd3_2750	>NCLIV_010780	>TGGT1_006310
>PVX_003600	>PCYB061830	>PKH_060820	>PCHAS_061580	>PY01093	>PFI0460w	>BBOV_III01110	>TP01_1099	>cgd3_2760	>NCLIV_010790	>TGGT1_006300
>PVX_003595	>PCYB061840	>PKH_060830	>PCHAS_061590	>PY01094	>PFL2070w	>BBOV_III01111	>TP01_1100	>cgd3_2770	>NCLIV_010800	>TGGT1_006290
>PVX_003590	>PCYB061850	>PKH_060840	>PCHAS_061600	>PY01095	>PF08_0035	>BBOV_III01112	>TP01_1101	>cgd3_2780	>NCLIV_010810	>TGGT1_006280
>PVX_003585	>PCYB061860	>PKH_060850	>PCHAS_061610	>PY01096	>PF14_0380	>BBOV_III01113	>TP01_1102	>cgd3_2790	>NCLIV_010820	>TGGT1_006270
>PVX_003580	>PCYB061870	>PKH_060860	>PCHAS_061620	>PY01097	>PFC0920w	>BBOV_III01114	>TP01_1103	>cgd3_2800	>NCLIV_010830	>TGGT1_006260
>PVX_003575	>PCYB061880	>PKH_060870	>PCHAS_061630	>PY01098	>PFE0825w	>BBOV_III01115	>TP01_1104	>cgd3_2810	>NCLIV_010840	>TGGT1_006250
>PVX_003570	>PCYB061890	>PKH_060880	>PCHAS_061640	>PY01099	>MAL7P1.69	>BBOV_III01116	>TP01_1105	>cgd3_2820	>NCLIV_010850	>TGGT1_006240
>PVX_003565	>PCYB061900	>PKH_060890	>PCHAS_061650	>PY01100	>PFA0490w	>BBOV_III01117	>TP01_1106	>cgd3_2830	>NCLIV_010860	>TGGT1_006235
>PVX_003560	>PCYB061910	>PKH_060900	>PCHAS_061660	>PY01101	>PF11_0162	>BBOV_III01118	>TP01_1107	>cgd3_2840	>NCLIV_010870	>TGGT1_006230
>PVX_003555	>PCYB061920	>PKH_060910	>PCHAS_061670	>PY01102	>MAL8P1.205	>BBOV_III01119	>TP01_1108	>cgd3_2850	>NCLIV_010880	>TGGT1_006220
>PVX_003550	>PCYB061930	>PKH_060920	>PCHAS_061680	>PY01103	>PF13_0163	>BBOV_III01120	>TP01_1109	>cgd3_2860	>NCLIV_010890	>TGGT1_006210
>PVX_003545	>PCYB061940	>PKH_060930	>PCHAS_061690	>PY01104	>MAL8P1.60	>BBOV_III01121	>TP01_1110	>cgd3_2870	>NCLIV_010900	>TGGT1_006200
>PVX_003540	>PCYB061950	>PKH_060940	>PCHAS_061700	>PY01105	>PFL2355w	>BBOV_III01122	>TP01_1111	>cgd3_2880	>NCLIV_010910	>TGGT1_006190
>PVX_003535	>PCYB061960	>PKH_060950	>PCHAS_061710	>PY01106	>PF13_0117	>BBOV_III01123	>TP01_1112	>cgd3_2890	>NCLIV_010920	>TGGT1_006180
>PVX_003530	>PCYB061970	>PKH_060960	>PCHAS_061720	>PY01107	>MAL13P1.122	>BBOV_III01124	>TP01_1113	>cgd3_2900	>NCLIV_010930	>TGGT1_006175
>PVX_003525	>PCYB061980	>PKH_060970	>PCHAS_061730	>PY01108	>PF13_0027	>BBOV_III01125	>TP01_1114	>cgd3_2910	>NCLIV_010940	>TGGT1_084470
>PVX_003520	>PCYB061990	>PKH_060980	>PCHAS_061740	>PY01109	>PF14_0407	>BBOV_III01126	>TP01_1115	>cgd3_2920	>NCLIV_010950	>TGGT1_120480
>PVX_003515	>PCYB062000	>PKH_060990	>PCHAS_061750	>PY01110	>PFB0560w	>BBOV_III01127	>TP01_1116	>cgd3_2930	>NCLIV_010960	>TGGT1_120490
>PVX_003510	>PCYB062010	>PKH_061000	>PCHAS_061760	>PY01111	>MAL13P1.97	>BBOV_III01128	>TP01_1117	>cgd3_2940	>NCLIV_010970	>TGGT1_120500
>PVX_003505	>PCYB062020	>PKH_061010	>PCHAS_061770	>PY01112	>MAL8P1.4	>BBOV_III01129	>TP01_1118	>cgd3_2950	>NCLIV_010980	>TGGT1_120510
>PVX_003500	>PCYB062030	>PKH_061020	>PCHAS_061780	>PY01113	>MAL13P1.100	>BBOV_III01130	>TP01_1119	>cgd3_2960	>NCLIV_010990	>TGGT1_120520
>PVX_003495	>PCYB062040	>PKH_061030	>PCHAS_061790	>PY01114	>MAL13P1.127	>BBOV_III01131	>TP01_1120	>cgd3_2970	>NCLIV_011000	>TGGT1_120530
>PVX_003490	>PCYB062050	>PKH_061040	>PCHAS_061800	>PY01115	>PFA0460c	>BBOV_III01132	>TP01_1121	>cgd3_2980	>NCLIV_011010	>TGGT1_120540
>PVX_003485	>PCYB062060	>PKH_061050	>PCHAS_061810	>PY01116	>PFC0150w	>BBOV_III01133	>TP01_1122	>cgd3_2990	>NCLIV_011020	>TGGT1_120550
>PVX_003475	>PCYB062070	>PKH_061060	>PCHAS_061820	>PY01117	>PF11_0257	>BBOV_III01134	>TP01_1123	>cgd3_3000	>NCLIV_011030	>TGGT1_120560
>PVX_088780	>PCYB062080	>PKH_061070	>PCHAS_061830	>PY01118	>PFL1730c	>BBOV_III01135	>TP01_1124	>cgd3_3010	>NCLIV_011040	>TGGT1_120570
>PVX_088785	>PCYB062090	>PKH_061080	>PCHAS_061840	>PY01119	>PFI0915w	>BBOV_III01136	>TP01_1125	>cgd3_3020	>NCLIV_011050	>TGGT1_120580
>PVX_088790	>PCYB062100	>PKH_061090	>PCHAS_061850	>PY01120	>PFB0495w	>BBOV_III01137	>TP01_1126	>cgd3_3030	>NCLIV_011060	>TGGT1_120590
>PVX_088795	>PCYB062110	>PKH_061100	>PCHAS_061860	>PY01121	>PF11_0182	>BBOV_III01138	>TP01_1127	>cgd3_3040	>NCLIV_011070	>TGGT1_120600
>PVX_088800	>PCYB062120	>PKH_061110	>PCHAS_061870	>PY01122	>PF13_0338	>BBOV_III01139	>TP01_1128	>cgd3_3050	>NCLIV_011080	>TGGT1_120610
>PVX_088805	>PCYB062130	>PKH_061120	>PCHAS_061880	>PY01123	>PFE1450c	>BBOV_III01140	>TP01_1129	>cgd3_3060	>NCLIV_011090	>TGGT1_120620
>PVX_088810	>PCYB062140	>PKH_061130	>PCHAS_061890	>PY01124	>PF11_0073	>BBOV_III01141	>TP01_1130	>cgd3_3070	>NCLIV_011100	>TGGT1_120640
>PVX_088815	>PCYB062150	>PKH_061140	>PCHAS_061900	>PY01125	>PFL1100w	>BBOV_III01142	>TP01_1131	>cgd3_3080	>NCLIV_011110	>TGGT1_120650
>PVX_088820	>PCYB062160	>PKH_061150	>PCHAS_061910	>PY01126	>PF11_0201	>BBOV_III01143	>TP01_1132	>cgd3_3090	>NCLIV_011120	>TGGT1_120660
>PVX_088825	>PCYB062170	>PKH_061160	>PCHAS_061920	>PY01127	>PF10_0299	>BBOV_III01144	>TP01_1133	>cgd3_3100	>NCLIV_011130	>TGGT1_120670
>PVX_088830	>PCYB062180	>PKH_061170	>PCHAS_061930	>PY01128	>PF10_0236	>BBOV_III01145	>TP01_1134	>cgd3_3110	>NCLIV_011140	>TGGT1_120680
>PVX_088835	>PCYB062190	>PKH_061180	>PCHAS_061940	>PY01129	>PFD0930w	>BBOV_III01146	>TP01_1135	>cgd3_3120	>NCLIV_011150	>TGGT1_120690
>PVX_088840	>PCYB062200	>PKH_061190	>PCHAS_061950	>PY01130	>MAL8P1.204	>BBOV_III01147	>TP01_1136	>cgd3_3130	>NCLIV_011160	>TGGT1_120700
>PVX_088845	>PCYB062210	>PKH_061200	>PCHAS_061960	>PY01131	>PFL1285c	>BBOV_III01148	>TP01_1137	>cgd3_3140	>NCLIV_011170	>TGGT1_120810
>PVX_088850	>PCYB062220	>PKH_061210	>PCHAS_061970	>PY01132	>PF13_0267	>BBOV_III01149	>TP01_1138	>cgd3_3150	>NCLIV_011180	>TGGT1_120820
>PVX_088855	>PCYB062230	>PKH_061220	>PCHAS_061980	>PY01133	>PF11_0483a	>BBOV_III01150	>TP01_1139	>cgd3_3160	>NCLIV_011190	>TGGT1_120830
>PVX_088860	>PCYB062240	>PKH_061230	>PCHAS_061990	>PY01134	>MAL13P1.166	>BBOV_III01151	>TP01_1140	>cgd3_3170	>NCLIV_011200	>TGGT1_120840
>PVX_088864	>PCYB062250	>PKH_061240	>PCHAS_062000	>PY01135	>MAL13P1.234	>BBOV_III01152	>TP01_1141	>cgd3_3180	>NCLIV_011210	>TGGT1_120850
>PVX_088870	>PCYB062260	>PKH_061250	>PCHAS_062010	>PY01136	>PFC0581w	>BBOV_III01153	>TP01_1142	>cgd3_3190	>NCLIV_011220	>TGGT1_120860
>PVX_088875	>PCYB062270	>PKH_061260	>PCHAS_062020	>PY01137	>PF10_0373a	>BBOV_III01154	>TP01_1143	>cgd3_3200	>NCLIV_011230	>TGGT1_120870
>PVX_088880	>PCYB062280	>PKH_061270	>PCHAS_062030	>PY01138	>PFI0295c	>BBOV_III01155	>TP01_1144	>cgd3_3210	>NCLIV_011240	>TGGT1_120880
>PVX_088885	>PCYB062290	>PKH_061280	>PCHAS_062040	>PY01139	>MAL13P1.193	>BBOV_III01156	>TP01_1145	>cgd3_3220	>NCLIV_011250	>TGGT1_120890
>PVX_088890	>PCYB062300	>PKH_061290	>PCHAS_062050	>PY01140	>PFE0925c	>BBOV_III01157	>TP01_1146	>cgd3_3230	>NCLIV_011260	>TGGT1_120900
>PVX_088895	>PCYB062310	>PKH_061300	>PCHAS_062060	>PY01141	>PF08_0014	>BBOV_III01158	>TP01_1147	>cgd3_3240	>NCLIV_011270	>TGGT1_120910
>PVX_088905	>PCYB062320	>PKH_061310	>PCHAS_062070	>PY01142	>PF14_0281	>BBOV_III01159	>TP01_1148	>cgd3_3250	>NCLIV_011280	>TGGT1_120920
>PVX_088907	>PCYB062330	>PKH_061320	>PCHAS_062080	>PY01143	>PFI0700c	>BBOV_III01160	>TP01_1149	>cgd3_3260	>NCLIV_011290	>TGGT1_120930
>PVX_088910	>PCYB062340	>PKH_061330	>PCHAS_062090	>PY01144	>PF08_0011	>BBOV_III01161	>TP01_1150	>cgd3_3270	>NCLIV_011300	>TGGT1_120940
>PVX_088915	>PCYB062350	>PKH_061340	>PCHAS_062100	>PY01145	>PF10_0235	>BBOV_III01162	>TP01_1151	>cgd3_3280	>NCLIV_011310	>TGGT1_120950
>PVX_088920	>PCYB062360	>PKH_061350	>PCHAS_062110	>PY01146	>PFI1250w	>BBOV_III01163	>TP01_1152	>cgd3_3290	>NCLIV_011320	>TGGT1_120960
>PVX_088930	>PCYB062370	>PKH_061360	>PCHAS_062120	>PY01147	>PFB0125c	>BBOV_III01164	>TP01_1153	>cgd3_3300	>NCLIV_011330	>TGGT1_120970
>PVX_088935	>PCYB062380	>PKH_061370	>PCHAS_062130	>PY01148	>PF14_0051	>BBOV_III01165	>TP01_1154	>cgd3_3310	>NCLIV_011340	>TGGT1_120980
>PVX_088940	>PCYB062390	>PKH_061380	>PCHAS_062140	>PY01149	>PFI0170w	>BBOV_III01166	>TP01_1155	>cgd3_3320	>NCLIV_011350	>TGGT1_120990
>PVX_088945	>PCYB062400	>PKH_061390	>PCHAS_062150	>PY01150	>PF08_0086	>BBOV_III01167	>TP01_1156	>cgd3_3330	>NCLIV_011360	>TGGT1_121000
>PVX_088950	>PCYB062410	>PKH_061400	>PCHAS_062160	>PY01151	>PF14_0132	>BBOV_III01168	>TP01_1157	>cgd3_3340	>NCLIV_011370	>TGGT1_121010
>PVX_088955	>PCYB062420	>PKH_061410	>PCHAS_062170	>PY01152	>PFD0335c	>BBOV_III01169	>TP01_1158	>cgd3_3350	>NCLIV_011380	>TGGT1_121020
>PVX_088960	>PCYB062430	>PKH_061420	>PCHAS_062180	>PY01153	>PF10_0365	>BBOV_III01170	>TP01_1159	>cgd3_3360	>NCLIV_011390	>TGGT1_121030
>PVX_088965	>PCYB062440	>PKH_061430	>PCHAS_062190	>PY01154	>PFL1540c	>BBOV_III01171	>TP01_1160	>cgd3_3370	>NCLIV_011400	>TGGT1_121040
>PVX_088970	>PCYB062450	>PKH_061440	>PCHAS_062200	>PY01155	>PF13_0176	>BBOV_III01172	>TP01_1161	>cgd3_3380	>NCLIV_011410	>TGGT1_121050
>PVX_088975	>PCYB062460	>PKH_061450	>PCHAS_062210	>PY01156	>PFL0595c	>BBOV_III01173	>TP01_1162	>cgd3_3390	>NCLIV_011420	>TGGT1_121060
>PVX_088985	>PCYB062470	>PKH_061460	>PCHAS_062220	>PY01157	>PF11_0123	>BBOV_III01174	>TP01_1163	>cgd3_3400	>NCLIV_011430	>TGGT1_121070
>PVX_088990	>PCYB062480	>PKH_061470	>PCHAS_062230	>PY01158	>PF14_0359	>BBOV_III01175	>TP01_1164	>cgd3_3410	>NCLIV_011440	>TGGT1_121080
>PVX_088995	>PCYB062490	>PKH_061480	>PCHAS_062240	>PY01159	>PFD0600c	>BBOV_III01176	>TP01_1165	>cgd3_3420	>NCLIV_011450	>TGGT1_121090
>PVX_089000	>PCYB062500	>PKH_061490	>PCHAS_062250	>PY01160	>PFD0360w	>BBOV_III01177	>TP01_1166	>cgd3_3430	>NCLIV_011460	>TGGT1_121100
>PVX_089005	>PCYB062510	>PKH_061500	>PCHAS_062260	>PY01161	>MAL13P1.130	>BBOV_III01178	>TP01_1167	>cgd3_3440	>NCLIV_011470	>TGGT1_121110
>PVX_089010	>PCYB062520	>PKH_061510	>PCHAS_062270	>PY01162	>MAL8P1.213	>BBOV_III01179	>TP01_1168	>cgd3_3450	>NCLIV_011480	>TGGT1_121120
>PVX_089015	>PCYB062530	>PKH_061520	>PCHAS_062280	>PY01163	>PF11_0014	>BBOV_III01180	>TP01_1169	>cgd3_3460	>NCLIV_011490	>TGGT1_121130
>PVX_089020	>PCYB062540	>PKH_061530	>PCHAS_062290	>PY01164	>PFF0750w	>BBOV_III01181	>TP01_1170	>cgd3_3470	>NCLIV_011500	>TGGT1_121140
>PVX_089025	>PCYB062550	>PKH_061540	>PCHAS_062300	>PY01165	>PF14_0572	>BBOV_III01182	>TP01_1171	>cgd3_3480	>NCLIV_011510	>TGGT1_121250
>PVX_089030	>PCYB062560	>PKH_061550	>PCHAS_062310	>PY01166	>PF10_0031	>BBOV_III01183	>TP01_1172	>cgd3_3490	>NCLIV_011520	>TGGT1_121260
>PVX_089035	>PCYB062570	>PKH_061560	>PCHAS_062320	>PY01167	>MAL13P1.33	>BBOV_III01184	>TP01_1173	>cgd3_3500	>NCLIV_011530	>TGGT1_121270
>PVX_089040	>PCYB062580	>PKH_061570	>PCHAS_062330	>PY01168	>PFE0590w	>BBOV_III01185	>TP01_1174	>cgd3_3510	>NCLIV_011540	>TGGT1_121280
>PVX_089045	>PCYB062590	>PKH_061580	>PCHAS_062340	>PY01169	>MAL7P1.120	>BBOV_III01186	>TP01_1175	>cgd3_3520	>NCLIV_011550	>TGGT1_121290
>PVX_089050	>PCYB062600	>PKH_061590	>PCHAS_062350	>PY01170	>MAL8P1.38	>BBOV_III01187	>TP01_1176	>cgd3_3530	>NCLIV_011560	>TGGT1_121300
>PVX_089055	>PCYB062610	>PKH_061600	>PCHAS_062360	>PY01171	>MAL13P1.119	>BBOV_III01188	>TP01_1177	>cgd3_3540	>NCLIV_011570	>TGGT1_121310
>PVX_089060	>PCYB062620	>PKH_061610	>PCHAS_062370	>PY01172	>MAL7P1.58	>BBOV_III01189	>TP01_1178	>cgd3_3550	>NCLIV_011580	>TGGT1_121320
>PVX_089065	>PCYB062630	>PKH_061620	>PCHAS_062380	>PY01173	>PFA0065w	>BBOV_III01190	>TP01_1179	>cgd3_3560	>NCLIV_011590	>TGGT1_121330
>PVX_089070	>PCYB062640	>PKH_061630	>PCHAS_062390	>PY01174	>MAL7P1.5	>BBOV_III01191	>TP01_1180	>cgd3_3570	>NCLIV_011600	>TGGT1_121340
>PVX_089075	>PCYB062650	>PKH_061640	>PCHAS_062400	>PY01175	>PFC1080c	>BBOV_III01192	>TP01_1181	>cgd3_3580	>NCLIV_011610	>TGGT1_121350
>PVX_089080	>PCYB062660	>PKH_061650	>PCHAS_062410	>PY01176	>PF10_0390	>BBOV_III01193	>TP01_1182	>cgd3_3590	>NCLIV_011620	>TGGT1_121360
>PVX_089085	>PCYB062670	>PKH_061660	>PCHAS_062420	>PY01177	>PF11_0025	>BBOV_III01194	>TP01_1183	>cgd3_3600	>NCLIV_011630	>TGGT1_121370
>PVX_089090	>PCYB062680	>PKH_061670	>PCHAS_062430	>PY01178	>PFF1525c	>BBOV_III01195	>TP01_1184	>cgd3_3610	>NCLIV_011640	>TGGT1_121380
>PVX_089095	>PCYB062690	>PKH_061680	>PCHAS_062440	>PY01179	>PFB0985c	>BBOV_III01196	>TP01_1185	>cgd3_3620	>NCLIV_011650	>TGGT1_121390
>PVX_089105	>PCYB062700	>PKH_061690	>PCHAS_062450	>PY01180	>PFA0680c	>BBOV_III01197	>TP01_1186	>cgd3_3630	>NCLIV_011660	>TGGT1_121400
>PVX_089110	>PCYB062710	>PKH_061700	>PCHAS_062460	>PY01181	>PFF0060w	>BBOV_III01198	>TP01_1187	>cgd3_3640	>NCLIV_011670	>TGGT1_121410
>PVX_089115	>PCYB062720	>PKH_061710	>PCHAS_070010	>PY01182	>PF13_0222	>BBOV_IV003750	>TP01_1188	>cgd3_3650	>NCLIV_011680	>TGGT1_121420
>PVX_089120	>PCYB062730	>PKH_061720	>PCHAS_070020	>PY01183	>PF10_0024	>BBOV_IV003760	>TP01_1189	>cgd3_3660	>NCLIV_011690	>TGGT1_121430
>PVX_089125	>PCYB062740	>PKH_061730	>PCHAS_070030	>PY01184	>PF11_0540	>BBOV_IV003770	>TP01_1190	>cgd3_3670	>NCLIV_011700	>TGGT1_121440
>PVX_089130	>PCYB062750	>PKH_061740	>PCHAS_070040	>PY01185	>PF10_0168-a	>BBOV_IV003780	>TP01_1191	>cgd3_3680	>NCLIV_011710	>TGGT1_121450
>PVX_089135	>PCYB062760	>PKH_061750	>PCHAS_070050	>PY01186	>PF14_0435	>BBOV_IV003790	>TP01_1192	>cgd3_3690	>NCLIV_011720	>TGGT1_121460
>PVX_089140	>PCYB062770	>PKH_061760	>PCHAS_070060	>PY01187	>PFL2115c	>BBOV_IV003800	>TP01_1193	>cgd3_3700	>NCLIV_011730	>TGGT1_121470
>PVX_089145	>PCYB062780	>PKH_061770	>PCHAS_070070	>PY01188	>PFL1300c	>BBOV_IV003810	>TP01_1194	>cgd3_3710	>NCLIV_011740	>TGGT1_121480
>PVX_089150	>PCYB062790	>PKH_061780	>PCHAS_070080	>PY01189	>PF14_0778-b	>BBOV_IV003820	>TP01_1195	>cgd3_3720	>NCLIV_011750	>TGGT1_121490
>PVX_089155	>PCYB062800	>PKH_061790	>PCHAS_070090	>PY01190	>PF14_0778-a	>BBOV_IV003830	>TP01_1196	>cgd3_3730	>NCLIV_011760	>TGGT1_121500
>PVX_089160	>PCYB062810	>PKH_061800	>PCHAS_070100	>PY01191	>PFD0810w	>BBOV_IV003840	>TP01_1197	>cgd3_3740	>NCLIV_011770	>TGGT1_121510
>PVX_089165	>PCYB062820	>PKH_061810	>PCHAS_070110	>PY01192	>PFD0675w	>BBOV_IV003850	>TP01_1198	>cgd3_3750	>NCLIV_011780	>TGGT1_121520
>PVX_089170	>PCYB062830	>PKH_061820	>PCHAS_070120	>PY01193	>PFF1140c	>BBOV_IV003860	>TP01_1199	>cgd3_3760	>NCLIV_011790	>TGGT1_121530
>PVX_089175	>PCYB062840	>PKH_061830	>PCHAS_070130	>PY01194	>PFC1035w	>BBOV_IV003870	>TP01_1200	>cgd3_3770	>NCLIV_011800	>TGGT1_121540
>PVX_089180	>PCYB062850	>PKH_061840	>PCHAS_070140	>PY01195	>MAL7P1.11	>BBOV_IV003880	>TP01_1201	>cgd3_3780	>NCLIV_011810	>TGGT1_121550
>PVX_089185	>PCYB062860	>PKH_061850	>PCHAS_070150	>PY01196	>MAL8P1.21	>BBOV_IV003890	>TP01_1202	>cgd3_3790	>NCLIV_011820	>TGGT1_121560
>PVX_089195	>PCYB062870	>PKH_061860	>PCHAS_070160	>PY01197	>PFB0194w	>BBOV_IV003900	>TP01_1203	>cgd3_3800	>NCLIV_011830	>TGGT1_121570
>PVX_089200	>PCYB062880	>PKH_061870	>PCHAS_070170	>PY01198	>PFE0110w	>BBOV_IV003910	>TP01_1204	>cgd3_3810	>NCLIV_011840	>TGGT1_121580
>PVX_089205	>PCYB062890	>PKH_061880	>PCHAS_070180	>PY01199	>MAL13P1.267	>BBOV_IV003920	>TP01_1205	>cgd3_3820	>NCLIV_011850	>TGGT1_121590
>PVX_089210	>PCYB062900	>PKH_061890	>PCHAS_070190	>PY01200	>PFL1465c	>BBOV_IV003930	>TP01_1206	>cgd3_3830	>NCLIV_011860	>TGGT1_121600
>PVX_089215	>PCYB062910	>PKH_061900	>PCHAS_070200	>PY01201	>MAL7P1.111	>BBOV_IV003940	>TP01_1207	>cgd3_3840	>NCLIV_011870	>TGGT1_121610
>PVX_089220	>PCYB062920	>PKH_061910	>PCHAS_070210	>PY01202	>PFI0990c	>BBOV_IV003950	>TP01_1208	>cgd3_3850	>NCLIV_011880	>TGGT1_121620
>PVX_089225	>PCYB062930	>PKH_061920	>PCHAS_070220	>PY01203	>PFB0400w	>BBOV_IV003960	>TP01_1209	>cgd3_3860	>NCLIV_011890	>TGGT1_121630
>PVX_089230	>PCYB062940	>PKH_061930	>PCHAS_070230	>PY01204	>PFB0921c	>BBOV_IV003970	>TP01_1210	>cgd3_3870	>NCLIV_011900	>TGGT1_121640
>PVX_089235	>PCYB062950	>PKH_061940	>PCHAS_070240	>PY01205	>MAL13P1.111	>BBOV_IV003980	>TP01_1211	>cgd3_3880	>NCLIV_011910	>TGGT1_121650
>PVX_089240	>PCYB062960	>PKH_061950	>PCHAS_070250	>PY01206	>PF13_0327	>BBOV_IV003990	>TP01_1212	>cgd3_3890	>NCLIV_011920	>TGGT1_121660
>PVX_089245	>PCYB062970	>PKH_061960	>PCHAS_070260	>PY01207	>PFA0355w	>BBOV_IV004000	>TP01_1213	>cgd3_3900	>NCLIV_011930	>TGGT1_121670
>PVX_089250	>PCYB062980	>PKH_061970	>PCHAS_070270	>PY01208	>PF13_0293	>BBOV_IV004010	>TP01_1214	>cgd3_3910	>NCLIV_011940	>TGGT1_121680
>PVX_089255	>PCYB062990	>PKH_061980	>PCHAS_070280	>PY01209	>MAL7P1.67	>BBOV_IV004020	>TP01_1215	>cgd3_3920	>NCLIV_011950	>TGGT1_121690
>PVX_089260	>PCYB063000	>PKH_061990	>PCHAS_070290	>PY01210	>PFE1070c	>BBOV_IV004030	>TP01_1216	>cgd3_3930	>NCLIV_011960	>TGGT1_121700
>PVX_089265	>PCYB063010	>PKH_062000	>PCHAS_070300	>PY01211	>PFL2475w	>BBOV_IV004040	>TP01_1217	>cgd3_3940	>NCLIV_011970	>TGGT1_121710
>PVX_089270	>PCYB063020	>PKH_062010	>PCHAS_070310	>PY01212	>PF14_0416	>BBOV_IV004050	>TP01_1218	>cgd3_3950	>NCLIV_011980	>TGGT1_121720
>PVX_089275	>PCYB063030	>PKH_062020	>PCHAS_070320	>PY01213	>PF10_0246a	>BBOV_IV004060	>TP01_1219	>cgd3_3960	>NCLIV_011990	>TGGT1_121730
>PVX_089280	>PCYB063040	>PKH_062030	>PCHAS_070330	>PY01214	>PFL2165w	>BBOV_IV004070	>TP01_1220	>cgd3_3970	>NCLIV_012000	>TGGT1_121740
>PVX_089285	>PCYB063050	>PKH_062040	>PCHAS_070340	>PY01215	>PFI0365w	>BBOV_IV004080	>TP01_1221	>cgd3_3980	>NCLIV_012010	>TGGT1_121750
>PVX_089290	>PCYB063060	>PKH_062050	>PCHAS_070360	>PY01216	>PF14_0535	>BBOV_IV004090	>TP01_1222	>cgd3_3990	>NCLIV_012020	>TGGT1_121760
>PVX_089295	>PCYB063070	>PKH_062060	>PCHAS_070370	>PY01217	>PFL0790w	>BBOV_IV004100	>TP01_1223	>cgd3_4000	>NCLIV_012030	>TGGT1_121770
>PVX_089300	>PCYB063080	>PKH_062070	>PCHAS_070380	>PY01218	>PFL1710c	>BBOV_IV004110	>TP01_1224	>cgd3_4010	>NCLIV_012040	>TGGT1_121780
>PVX_089305	>PCYB063090	>PKH_062080	>PCHAS_070390	>PY01219	>PFE1320w	>BBOV_IV004120	>TP01_1225	>cgd3_4020	>NCLIV_012050	>TGGT1_121790
>PVX_089310	>PCYB063100	>PKH_062090	>PCHAS_070400	>PY01220	>PFL1210w	>BBOV_IV004130	>TP01_1226	>cgd3_4030	>NCLIV_012060	>TGGT1_121800
>PVX_089315	>PCYB063110	>PKH_062100	>PCHAS_070410	>PY01221	>PF13_0239	>BBOV_IV004140	>TP01_1227	>cgd3_4040	>NCLIV_012070	>TGGT1_121810
>PVX_089320	>PCYB063120	>PKH_062110	>PCHAS_070420	>PY01222	>PF08_0078	>BBOV_IV004150	>TP02_0001	>cgd3_4050	>NCLIV_012080	>TGGT1_121820
>PVX_089325	>PCYB063130	>PKH_062120	>PCHAS_070430	>PY01223	>PFE0635c	>BBOV_IV004160	>TP02_0002	>cgd3_4060	>NCLIV_012090	>TGGT1_121830
>PVX_089330	>PCYB063140	>PKH_062130	>PCHAS_070440	>PY01224	>PF10_0338	>BBOV_IV004170	>TP02_0003	>cgd3_4070	>NCLIV_012100	>TGGT1_121840
>PVX_089335	>PCYB063150	>PKH_062140	>PCHAS_070450	>PY01225	>MAL13P1.461	>BBOV_IV004180	>TP02_0004	>cgd3_4080	>NCLIV_012110	>TGGT1_121850
>PVX_089340	>PCYB063160	>PKH_062150	>PCHAS_070460	>PY01226	>PFI0550w	>BBOV_IV004190	>TP02_0005	>cgd3_4090	>NCLIV_012120	>TGGT1_121860
>PVX_089345	>PCYB063170	>PKH_062160	>PCHAS_070470	>PY01227	>MAL13P1.162	>BBOV_IV004200	>TP02_0006	>cgd3_4100	>NCLIV_012130	>TGGT1_121880
>PVX_089355	>PCYB063180	>PKH_062170	>PCHAS_070480	>PY01228	>PFF0185c	>BBOV_IV004210	>TP02_0007	>cgd3_4110	>NCLIV_012140	>TGGT1_121890
>PVX_089360	>PCYB063190	>PKH_062180	>PCHAS_070490	>PY01229	>PFE0830c	>BBOV_IV004220	>TP02_0008	>cgd3_4120	>NCLIV_012150	>TGGT1_121900
>PVX_089365	>PCYB063200	>PKH_062190	>PCHAS_070500	>PY01230	>PF14_0415	>BBOV_IV004230	>TP02_0009	>cgd3_4130	>NCLIV_012160	>TGGT1_122010
>PVX_089370	>PCYB063210	>PKH_062200	>PCHAS_070510	>PY01231	>PFB0420w	>BBOV_IV004240	>TP02_0010	>cgd3_4140	>NCLIV_012170	>TGGT1_122320
>PVX_089375	>PCYB063220	>PKH_062210	>PCHAS_070520	>PY01232	>PFL0725w	>BBOV_IV004250	>TP02_0011	>cgd3_4150	>NCLIV_012180	>TGGT1_122330
>PVX_089380	>PCYB063230	>PKH_062220	>PCHAS_070530	>PY01233	>PF10_0134	>BBOV_IV004260	>TP02_0012	>cgd3_4160	>NCLIV_012190	>TGGT1_122340
>PVX_089385	>PCYB063240	>PKH_062230	>PCHAS_070540	>PY01234	>PF10_0074	>BBOV_IV004270	>TP02_0013	>cgd3_4170	>NCLIV_012200	>TGGT1_122350
>PVX_089390	>PCYB063250	>PKH_062240	>PCHAS_070550	>PY01235	>PFI0823w	>BBOV_IV004280	>TP02_0014	>cgd3_4180	>NCLIV_012210	>TGGT1_122360
>PVX_089395	>PCYB063260	>PKH_062250	>PCHAS_070560	>PY01236	>PFL1350w	>BBOV_IV004290	>TP02_0015	>cgd3_4190	>NCLIV_038310	>TGGT1_122370
>PVX_089400	>PCYB063270	>PKH_062260	>PCHAS_070570	>PY01237	>PFL1240c	>BBOV_IV004300	>TP02_0016	>cgd3_4200	>NCLIV_038320	>TGGT1_122380
>PVX_089405	>PCYB063280	>PKH_062270	>PCHAS_070580	>PY01238	>PF14_0114	>BBOV_IV004310	>TP02_0017	>cgd3_4210	>NCLIV_038330	>TGGT1_122390
>PVX_089410	>PCYB063290	>PKH_062280	>PCHAS_070590	>PY01239	>MAL7P1.12	>BBOV_IV004320	>TP02_0018	>cgd3_4220	>NCLIV_038340	>TGGT1_122400
>PVX_089415	>PCYB063300	>PKH_062290	>PCHAS_070600	>PY01240	>PFL2300w	>BBOV_IV004330	>TP02_0019	>cgd3_4230	>NCLIV_038350	>TGGT1_122410
>PVX_089425	>PCYB063300	>PKH_062300	>PCHAS_070610	>PY01241	>PFL1895w	>BBOV_IV004340	>TP02_0020	>cgd3_4240	>NCLIV_038360	>TGGT1_122420
>PVX_089430	>PCYB071010	>PKH_062310	>PCHAS_070620	>PY01242	>PF11_0076	>BBOV_IV004350	>TP02_0021	>cgd3_4250	>NCLIV_038370	>TGGT1_122430
>PVX_089435	>PCYB071020	>PKH_062320	>PCHAS_070630	>PY01243	>PF14_0293	>BBOV_IV004360	>TP02_0022	>cgd3_4260	>NCLIV_038380	>TGGT1_122440
>PVX_089440	>PCYB071030	>PKH_062330	>PCHAS_070640	>PY01244	>PFB0505c	>BBOV_IV004370	>TP02_0023	>cgd3_4270	>NCLIV_038390	>TGGT1_122450
>PVX_089445	>PCYB071040	>PKH_070002	>PCHAS_070650	>PY01245	>PF10_0035	>BBOV_IV004380	>TP02_0024	>cgd3_4280	>NCLIV_038400	>TGGT1_122460
>PVX_089450	>PCYB071050	>PKH_070003	>PCHAS_070660	>PY01246	>PFE0710w	>BBOV_IV004390	>TP02_0025	>cgd3_4290	>NCLIV_038410	>TGGT1_122470
>PVX_089455	>PCYB071060	>PKH_070004	>PCHAS_070670	>PY01247	>MAL13P1.262	>BBOV_IV004400	>TP02_0026	>cgd3_4300	>NCLIV_038420	>TGGT1_122480
>PVX_089460	>PCYB071070	>PKH_070006	>PCHAS_070680	>PY01248	>PFI0086w	>BBOV_IV004410	>TP02_0027	>cgd3_4310	>NCLIV_038430	>TGGT1_122490
>PVX_089465	>PCYB071080	>PKH_070008	>PCHAS_070690	>PY01249	>PFI1140w	>BBOV_IV004420	>TP02_0028	>cgd3_4320	>NCLIV_038440	>TGGT1_122500
>PVX_089467	>PCYB071090	>PKH_070010	>PCHAS_070700	>PY01250	>PFC0180c	>BBOV_IV004430	>TP02_0029	>cgd3_4330	>NCLIV_038450	>TGGT1_122510
>PVX_089470	>PCYB071100	>PKH_070020	>PCHAS_070710	>PY01251	>PFL1975c	>BBOV_IV004440	>TP02_0030	>cgd3_4340	>NCLIV_038460	>TGGT1_122520
>PVX_089473	>PCYB071110	>PKH_070030	>PCHAS_070720	>PY01252	>PF11_0454	>BBOV_IV004450	>TP02_0031	>cgd3_4350	>NCLIV_038470	>TGGT1_122530
>PVX_089475	>PCYB071120	>PKH_070040	>PCHAS_070730	>PY01253	>PF14_0728	>BBOV_IV004460	>TP02_0032	>cgd3_4360	>NCLIV_038480	>TGGT1_122540
>PVX_089480	>PCYB071130	>PKH_070050	>PCHAS_070740	>PY01254	>PF13_0069	>BBOV_IV004470	>TP02_0033	>cgd4_10	>NCLIV_038490	>TGGT1_122550
>PVX_089485	>PCYB071140	>PKH_070060	>PCHAS_070750	>PY01255	>PFC0060c	>BBOV_IV004480	>TP02_0034	>cgd4_20	>NCLIV_038500	>TGGT1_122560
>PVX_089490	>PCYB071150	>PKH_070070	>PCHAS_070760	>PY01256	>PFE0100w	>BBOV_IV004490	>TP02_0035	>cgd4_30	>NCLIV_038510	>TGGT1_122570
>PVX_089495	>PCYB071160	>PKH_070080	>PCHAS_070770	>PY01257	>PFI0800c	>BBOV_IV004500	>TP02_0036	>cgd4_31	>NCLIV_038520	>TGGT1_122580
>PVX_089500	>PCYB071170	>PKH_070090	>PCHAS_070780	>PY01258	>PFE0330w	>BBOV_IV004510	>TP02_0037	>cgd4_32	>NCLIV_038530	>TGGT1_122590
>PVX_089505	>PCYB071180	>PKH_070100	>PCHAS_070790	>PY01259	>PFL1355w	>BBOV_IV004520	>TP02_0038	>cgd4_40	>NCLIV_038540	>TGGT1_122600
>PVX_089510	>PCYB071190	>PKH_070110	>PCHAS_070800	>PY01260	>PF14_0564	>BBOV_IV004530	>TP02_0039	>cgd4_50	>NCLIV_038550	>TGGT1_122610
>PVX_089515	>PCYB071200	>PKH_070120	>PCHAS_070810	>PY01261	>MAL13P1.227	>BBOV_IV004540	>TP02_0040	>cgd4_60	>NCLIV_038560	>TGGT1_122620
>PVX_089520	>PCYB071210	>PKH_070130	>PCHAS_070820	>PY01262	>PFC0176c	>BBOV_IV004550	>TP02_0041	>cgd4_70	>NCLIV_038570	>TGGT1_122630
>PVX_089525	>PCYB071220	>PKH_070140	>PCHAS_070830	>PY01263	>PFL1720w	>BBOV_IV004560	>TP02_0042	>cgd4_80	>NCLIV_038580	>TGGT1_122640
>PVX_089530	>PCYB071230	>PKH_070150	>PCHAS_070840	>PY01264	>PFC1005c	>BBOV_IV004570	>TP02_0043	>cgd4_90	>NCLIV_038590	>TGGT1_122650
>PVX_089535	>PCYB071240	>PKH_070160	>PCHAS_070850	>PY01265	>MAL7P1.147	>BBOV_IV004580	>TP02_0044	>cgd4_100	>NCLIV_038600	>TGGT1_122660
>PVX_089540	>PCYB071250	>PKH_070170	>PCHAS_070860	>PY01266	>PF13_0088	>BBOV_IV004590	>TP02_0045	>cgd4_110	>NCLIV_038610	>TGGT1_122670
>PVX_089545	>PCYB071260	>PKH_070180	>PCHAS_070880	>PY01267	>PF10_0357	>BBOV_IV004600	>TP02_0046	>cgd4_120	>NCLIV_038620	>TGGT1_122680
>PVX_089550	>PCYB071270	>PKH_070190	>PCHAS_070890	>PY01268	>PFI0250c	>BBOV_IV004610	>TP02_0047	>cgd4_130	>NCLIV_038630	>TGGT1_122690
>PVX_089555	>PCYB071280	>PKH_070200	>PCHAS_070900	>PY01269	>PF10_0360	>BBOV_IV004620	>TP02_0048	>cgd4_140	>NCLIV_038640	>TGGT1_122700
>PVX_089560	>PCYB071290	>PKH_070210	>PCHAS_070910	>PY01270	>MAL8P1.71	>BBOV_IV004630	>TP02_0049	>cgd4_150	>NCLIV_038650	>TGGT1_122710
>PVX_089565	>PCYB071300	>PKH_070220	>PCHAS_070920	>PY01271	>PF14_0409	>BBOV_IV004640	>TP02_0050	>cgd4_160	>NCLIV_038660	>TGGT1_122820
>PVX_089570	>PCYB071310	>PKH_070230	>PCHAS_070930	>PY01272	>MAL13P1.188	>BBOV_IV004650	>TP02_0051	>cgd4_170	>NCLIV_038670	>TGGT1_122830
>PVX_089575	>PCYB071320	>PKH_070240	>PCHAS_070940	>PY01273	>PF14_0106	>BBOV_IV004660	>TP02_0052	>cgd4_180	>NCLIV_038680	>TGGT1_122840
>PVX_089580	>PCYB071330	>PKH_070250	>PCHAS_070950	>PY01274	>PFF0410w	>BBOV_IV004670	>TP02_0053	>cgd4_190	>NCLIV_038690	>TGGT1_122850
>PVX_089585	>PCYB071340	>PKH_070260	>PCHAS_070960	>PY01275	>PFL2085w	>BBOV_IV004680	>TP02_0054	>cgd4_200	>NCLIV_038700	>TGGT1_122860
>PVX_089590	>PCYB071350	>PKH_070270	>PCHAS_070970	>PY01276	>PFL1380w	>BBOV_IV004690	>TP02_0055	>cgd4_210	>NCLIV_038710	>TGGT1_122870
>PVX_089592	>PCYB071360	>PKH_070280	>PCHAS_070980	>PY01277	>PF14_0014	>BBOV_IV004700	>TP02_0056	>cgd4_220	>NCLIV_038720	>TGGT1_122880
>PVX_089595	>PCYB071370	>PKH_070290	>PCHAS_070990	>PY01278	>PFL0245w	>BBOV_IV004710	>TP02_0057	>cgd4_230	>NCLIV_038730	>TGGT1_122890
>PVX_089600	>PCYB071380	>PKH_070300	>PCHAS_071000	>PY01279	>MAL13P1.380	>BBOV_IV004720	>TP02_0058	>cgd4_240	>NCLIV_038740	>TGGT1_122900
>PVX_089605	>PCYB071390	>PKH_070310	>PCHAS_071010	>PY01280	>PF14_0197	>BBOV_IV004730	>TP02_0059	>cgd4_250	>NCLIV_038750	>TGGT1_122910
>PVX_089610	>PCYB071400	>PKH_070320	>PCHAS_071020	>PY01281	>PFL1280w	>BBOV_IV004740	>TP02_0060	>cgd4_260	>NCLIV_038760	>TGGT1_122920
>PVX_089615	>PCYB071410	>PKH_070330	>PCHAS_071030	>PY01282	>PF11_0047	>BBOV_IV004750	>TP02_0061	>cgd4_270	>NCLIV_038770	>TGGT1_122930
>PVX_089620	>PCYB071420	>PKH_070340	>PCHAS_071040	>PY01283	>MAL8P1.14	>BBOV_IV004760	>TP02_0062	>cgd4_280	>NCLIV_038780	>TGGT1_122940
>PVX_089625	>PCYB071430	>PKH_070350	>PCHAS_071050	>PY01284	>PFC0650w	>BBOV_IV004770	>TP02_0063	>cgd4_290	>NCLIV_038790	>TGGT1_122950
>PVX_089630	>PCYB071440	>PKH_070360	>PCHAS_071060	>PY01285	>PFI0465c	>BBOV_IV004780	>TP02_0064	>cgd4_300	>NCLIV_038800	>TGGT1_122960
>PVX_089635	>PCYB071450	>PKH_070370	>PCHAS_071070	>PY01286	>PFF1120c	>BBOV_IV004790	>TP02_0065	>cgd4_310	>NCLIV_038810	>TGGT1_122970
>PVX_089640	>PCYB071460	>PKH_070380	>PCHAS_071080	>PY01287	>PFC1045c	>BBOV_IV004800	>TP02_0066	>cgd4_320	>NCLIV_038820	>TGGT1_122980
>PVX_089645	>PCYB071470	>PKH_070390	>PCHAS_071090	>PY01288	>MAL13P1.318	>BBOV_IV004810	>TP02_0067	>cgd4_330	>NCLIV_038830	>TGGT1_122990
>PVX_089650	>PCYB071480	>PKH_070400	>PCHAS_071100	>PY01289	>PFL0700w	>BBOV_IV004820	>TP02_0068	>cgd4_340	>NCLIV_038840	>TGGT1_123000
>PVX_089655	>PCYB071490	>PKH_070410	>PCHAS_071110	>PY01290	>PFI0810c	>BBOV_IV004830	>TP02_0069	>cgd4_350	>NCLIV_038850	>TGGT1_123010
>PVX_089660	>PCYB071500	>PKH_070420	>PCHAS_071120	>PY01291	>PF11_0127	>BBOV_IV004840	>TP02_0070	>cgd4_360	>NCLIV_038860	>TGGT1_123020
>PVX_089665	>PCYB071510	>PKH_070430	>PCHAS_071130	>PY01292	>PFL0680c	>BBOV_IV004850	>TP02_0071	>cgd4_370	>NCLIV_038870	>TGGT1_123030
>PVX_089670	>PCYB071520	>PKH_070440	>PCHAS_071140	>PY01293	>PFF0555w	>BBOV_IV004860	>TP02_0072	>cgd4_380	>NCLIV_038880	>TGGT1_123040
>PVX_089675	>PCYB071530	>PKH_070450	>PCHAS_071150	>PY01294	>PF11_0053	>BBOV_IV004870	>TP02_0073	>cgd4_390	>NCLIV_038890	>TGGT1_123050
>PVX_089680	>PCYB071540	>PKH_070460	>PCHAS_071160	>PY01295	>PF13_0254	>BBOV_IV004880	>TP02_0074	>cgd4_400	>NCLIV_038900	>TGGT1_123060
>PVX_089685	>PCYB071550	>PKH_070470	>PCHAS_071170	>PY01296	>PFC0555c	>BBOV_IV004890	>TP02_0075	>cgd4_410	>NCLIV_038910	>TGGT1_123070
>PVX_089690	>PCYB071560	>PKH_070480	>PCHAS_071180	>PY01297	>PFC0925w	>BBOV_IV004900	>TP02_0076	>cgd4_420	>NCLIV_038920	>TGGT1_123080
>PVX_089695	>PCYB071570	>PKH_070490	>PCHAS_071190	>PY01298	>PFF0820w	>BBOV_IV004910	>TP02_0077	>cgd4_430	>NCLIV_038930	>TGGT1_123090
>PVX_089700	>PCYB071580	>PKH_070500	>PCHAS_071200	>PY01299	>PFB0325c	>BBOV_IV004920	>TP02_0078	>cgd4_440	>NCLIV_038940	>TGGT1_123100
>PVX_089705	>PCYB071590	>PKH_070510	>PCHAS_071210	>PY01300	>PF11_0058-b	>BBOV_IV004930	>TP02_0079	>cgd4_450	>NCLIV_038950	>TGGT1_123110
>PVX_089710	>PCYB071600	>PKH_070520	>PCHAS_071220	>PY01301	>PF11_0058-a	>BBOV_IV004940	>TP02_0080	>cgd4_460	>NCLIV_038960	>TGGT1_123120
>PVX_089715	>PCYB071610	>PKH_070530	>PCHAS_071230	>PY01302	>PF14_0485	>BBOV_IV004950	>TP02_0081	>cgd4_470	>NCLIV_038970	>TGGT1_123130
>PVX_089720	>PCYB071620	>PKH_070540	>PCHAS_071240	>PY01303	>PFB0635w	>BBOV_IV004960	>TP02_0082	>cgd4_480	>NCLIV_038980	>TGGT1_123140
>PVX_089725	>PCYB071630	>PKH_070550	>PCHAS_071250	>PY01304	>PFF0685c	>BBOV_IV004970	>TP02_0083	>cgd4_490	>NCLIV_038990	>TGGT1_123150
>PVX_089730	>PCYB071640	>PKH_070560	>PCHAS_071260	>PY01305	>PF14_0272	>BBOV_IV004980	>TP02_0084	>cgd4_500	>NCLIV_039000	>TGGT1_123160
>PVX_089735	>PCYB071650	>PKH_070570	>PCHAS_071270	>PY01306	>PFA0425c	>BBOV_IV004990	>TP02_0085	>cgd4_510	>NCLIV_039010	>TGGT1_123170
>PVX_089740	>PCYB071660	>PKH_070580	>PCHAS_071280	>PY01307	>PF13_0073	>BBOV_IV005000	>TP02_0086	>cgd4_520	>NCLIV_039020	>TGGT1_123180
>PVX_089745	>PCYB071670	>PKH_070590	>PCHAS_071290	>PY01308	>PF07_0112	>BBOV_IV005010	>TP02_0087	>cgd4_530	>NCLIV_039030	>TGGT1_123190
>PVX_089750	>PCYB071680	>PKH_070600	>PCHAS_071300	>PY01309	>PFB0150c	>BBOV_IV005020	>TP02_0088	>cgd4_540	>NCLIV_039040	>TGGT1_123200
>PVX_089755	>PCYB071690	>PKH_070610	>PCHAS_071310	>PY01310	>PF07_0035	>BBOV_IV005030	>TP02_0089	>cgd4_550	>NCLIV_039050	>TGGT1_123210
>PVX_089760	>PCYB071700	>PKH_070620	>PCHAS_071320	>PY01311	>PFD0350w	>BBOV_IV005040	>TP02_0090	>cgd4_560	>NCLIV_039060	>TGGT1_123220
>PVX_089765	>PCYB071710	>PKH_070630	>PCHAS_071330	>PY01312	>PFE1430c	>BBOV_IV005050	>TP02_0091	>cgd4_570	>NCLIV_039070	>TGGT1_123230
>PVX_089770	>PCYB071720	>PKH_070640	>PCHAS_071340	>PY01313	>PF13_0039	>BBOV_IV005060	>TP02_0092	>cgd4_580	>NCLIV_039080	>TGGT1_123240
>PVX_089775	>PCYB071730	>PKH_070650	>PCHAS_071350	>PY01314	>PF14_0194	>BBOV_IV005070	>TP02_0093	>cgd4_590	>NCLIV_039090	>TGGT1_123250
>PVX_089780	>PCYB071740	>PKH_070660	>PCHAS_071360	>PY01315	>PF11_0264	>BBOV_IV005080	>TP02_0094	>cgd4_600	>NCLIV_039100	>TGGT1_123260
>PVX_089785	>PCYB071750	>PKH_070670	>PCHAS_071370	>PY01316	>MAL8P1.92	>BBOV_IV005090	>TP02_0095	>cgd4_610	>NCLIV_039110	>TGGT1_123270
>PVX_089790	>PCYB071760	>PKH_070680	>PCHAS_071380	>PY01317	>PFA0375c	>BBOV_IV005100	>TP02_0096	>cgd4_620	>NCLIV_039120	>TGGT1_123280
>PVX_089795	>PCYB071770	>PKH_070690	>PCHAS_071390	>PY01318	>PFC0170c	>BBOV_IV005110	>TP02_0097	>cgd4_630	>NCLIV_039130	>TGGT1_123290
>PVX_089800	>PCYB071780	>PKH_070700	>PCHAS_071400	>PY01319	>MAL7P1.177	>BBOV_IV005120	>TP02_0098	>cgd4_640	>NCLIV_039140	>TGGT1_123300
>PVX_089805	>PCYB071790	>PKH_070710	>PCHAS_071410	>PY01320	>PF11_0210	>BBOV_IV005130	>TP02_0099	>cgd4_650	>NCLIV_039150	>TGGT1_123310
>PVX_089810	>PCYB071800	>PKH_070720	>PCHAS_071420	>PY01321	>PF10_0055	>BBOV_IV005140	>TP02_0100	>cgd4_660	>NCLIV_039160	>TGGT1_123320
>PVX_089815	>PCYB071810	>PKH_070730	>PCHAS_071430	>PY01322	>PFF0245w	>BBOV_IV005150	>TP02_0101	>cgd4_670	>NCLIV_039170	>TGGT1_123330
>PVX_089820	>PCYB071820	>PKH_070740	>PCHAS_071440	>PY01323	>PFI0685w	>BBOV_IV005160	>TP02_0102	>cgd4_680	>NCLIV_039180	>TGGT1_123340
>PVX_089825	>PCYB071830	>PKH_070750	>PCHAS_071450	>PY01324	>MAL8P1.95	>BBOV_IV005170	>TP02_0103	>cgd4_690	>NCLIV_039190	>TGGT1_123350
>PVX_089830	>PCYB071840	>PKH_070760	>PCHAS_071460	>PY01325	>PFE0600c	>BBOV_IV005180	>TP02_0104	>cgd4_700	>NCLIV_039200	>TGGT1_123360
>PVX_089835	>PCYB071850	>PKH_070770	>PCHAS_071470	>PY01326	>PFB0475c	>BBOV_IV005190	>TP02_0105	>cgd4_710	>NCLIV_039210	>TGGT1_123370
>PVX_089840	>PCYB071860	>PKH_070780	>PCHAS_071480	>PY01327	>MAL8P1.146	>BBOV_IV005200	>TP02_0106	>cgd4_720	>NCLIV_039220	>TGGT1_123380
>PVX_089845	>PCYB071870	>PKH_070790	>PCHAS_071490	>PY01328	>MAL13P1.580	>BBOV_IV005210	>TP02_0107	>cgd4_730	>NCLIV_039230	>TGGT1_123390
>PVX_089850	>PCYB071880	>PKH_070800	>PCHAS_071500	>PY01329	>PF11_0485	>BBOV_IV005220	>TP02_0108	>cgd4_740	>NCLIV_039240	>TGGT1_123400
>PVX_089852	>PCYB071890	>PKH_070810	>PCHAS_071510	>PY01330	>PFB0745w	>BBOV_IV005230	>TP02_0109	>cgd4_750	>NCLIV_039250	>TGGT1_123410
>PVX_089855	>PCYB071900	>PKH_070820	>PCHAS_071520	>PY01331	>PFL2545c	>BBOV_IV005240	>TP02_0110	>cgd4_760	>NCLIV_039260	>TGGT1_123420
>PVX_089860	>PCYB071910	>PKH_070830	>PCHAS_071530	>PY01332	>PFF1505w	>BBOV_IV005250	>TP02_0111	>cgd4_770	>NCLIV_039270	>TGGT1_123430
>PVX_089865	>PCYB071920	>PKH_070840	>PCHAS_071540	>PY01333	>PFF0080c	>BBOV_IV005260	>TP02_0112	>cgd4_780	>NCLIV_039280	>TGGT1_123440
>PVX_089867	>PCYB071930	>PKH_070850	>PCHAS_071550	>PY01334	>PF10_0168-b	>BBOV_IV005270	>TP02_0113	>cgd4_790	>NCLIV_039290	>TGGT1_123450
>PVX_089870	>PCYB071940	>PKH_070860	>PCHAS_071560	>PY01335	>PF13_0227	>BBOV_IV005280	>TP02_0114	>cgd4_800	>NCLIV_039300	>TGGT1_123460
>PVX_089875	>PCYB071950	>PKH_070870	>PCHAS_071570	>PY01336	>PFD0770c	>BBOV_IV005290	>TP02_0115	>cgd4_810	>NCLIV_039310	>TGGT1_123470
>PVX_089880	>PCYB071960	>PKH_070880	>PCHAS_071580	>PY01337	>PF11_0396	>BBOV_IV005300	>TP02_0116	>cgd4_820	>NCLIV_039320	>TGGT1_123480
>PVX_089885	>PCYB071970	>PKH_070890	>PCHAS_071590	>PY01338	>MAL7P1.300	>BBOV_IV005310	>TP02_0117	>cgd4_830	>NCLIV_039330	>TGGT1_123490
>PVX_089890	>PCYB071980	>PKH_070900	>PCHAS_071600	>PY01339	>MAL13P1.310	>BBOV_IV005320	>TP02_0118	>cgd4_840	>NCLIV_039340	>TGGT1_123500
>PVX_089895	>PCYB071990	>PKH_070910	>PCHAS_071610	>PY01340	>PFI0675w	>BBOV_IV005330	>TP02_0119	>cgd4_850	>NCLIV_039350	>TGGT1_123510
>PVX_089900	>PCYB072000	>PKH_070920	>PCHAS_071620	>PY01341	>PFB0815w	>BBOV_IV005340	>TP02_0120	>cgd4_860	>NCLIV_039360	>TGGT1_123520
>PVX_089905	>PCYB072010	>PKH_070930	>PCHAS_071630	>PY01342	>MAL13P1.51	>BBOV_IV005350	>TP02_0121	>cgd4_870	>NCLIV_039370	>TGGT1_123530
>PVX_089910	>PCYB072020	>PKH_070940	>PCHAS_071640	>PY01343	>PFL1825w	>BBOV_IV005360	>TP02_0122	>cgd4_880	>NCLIV_039380	>TGGT1_123540
>PVX_089915	>PCYB072030	>PKH_070950	>PCHAS_071650	>PY01344	>PFE0285c	>BBOV_IV005370	>TP02_0123	>cgd4_890	>NCLIV_039390	>TGGT1_123550
>PVX_089920	>PCYB072040	>PKH_070960	>PCHAS_071660	>PY01345	>PF14_0307	>BBOV_IV005380	>TP02_0124	>cgd4_900	>NCLIV_039400	>TGGT1_123660
>PVX_089925	>PCYB072050	>PKH_070970	>PCHAS_071670	>PY01346	>PFE1265w	>BBOV_IV005390	>TP02_0125	>cgd4_910	>NCLIV_039410	>TGGT1_123670
>PVX_089930	>PCYB072060	>PKH_070980	>PCHAS_071680	>PY01347	>PFI0220w	>BBOV_IV005400	>TP02_0126	>cgd4_920	>NCLIV_039420	>TGGT1_123680
>PVX_089935	>PCYB072070	>PKH_070990	>PCHAS_071690	>PY01348	>PF14_0665	>BBOV_IV005410	>TP02_0127	>cgd4_930	>NCLIV_039430	>TGGT1_123690
>PVX_089940	>PCYB072080	>PKH_071000	>PCHAS_071700	>PY01349	>PFI0175w-a	>BBOV_IV005420	>TP02_0128	>cgd4_940	>NCLIV_039440	>TGGT1_123700
>PVX_089945	>PCYB072090	>PKH_071010	>PCHAS_071710	>PY01350	>PFI0175w-b	>BBOV_IV005430	>TP02_0129	>cgd4_950	>NCLIV_039450	>TGGT1_123710
>PVX_089950	>PCYB072100	>PKH_071020	>PCHAS_071720	>PY01351	>PF14_0187	>BBOV_IV005440	>TP02_0130	>cgd4_960	>NCLIV_039460	>TGGT1_123720
>PVX_089955	>PCYB072110	>PKH_071030	>PCHAS_071730	>PY01352	>PF14_0393	>BBOV_IV005450	>TP02_0131	>cgd4_970	>NCLIV_039470	>TGGT1_123830
>PVX_089960	>PCYB072120	>PKH_071040	>PCHAS_071740	>PY01353	>PF14_0352	>BBOV_IV005460	>TP02_0132	>cgd4_980	>NCLIV_039480	>TGGT1_123840
>PVX_089965	>PCYB072130	>PKH_071050	>PCHAS_071750	>PY01354	>MAL13P1.54	>BBOV_IV005470	>TP02_0133	>cgd4_990	>NCLIV_039490	>TGGT1_123850
>PVX_089970	>PCYB072140	>PKH_071060	>PCHAS_071760	>PY01355	>PF14_0280	>BBOV_IV005480	>TP02_0134	>cgd4_1000	>NCLIV_039500	>TGGT1_123860
>PVX_089975	>PCYB072150	>PKH_071070	>PCHAS_071770	>PY01356	>PF13_0300	>BBOV_IV005490	>TP02_0135	>cgd4_1010	>NCLIV_039510	>TGGT1_123870
>PVX_089980	>PCYB072160	>PKH_071080	>PCHAS_071775	>PY01357	>PFL2215w	>BBOV_IV005500	>TP02_0136	>cgd4_1020	>NCLIV_039520	>TGGT1_123880
>PVX_089985	>PCYB072170	>PKH_071090	>PCHAS_071780	>PY01358	>MAL13P1.395	>BBOV_IV005510	>TP02_0137	>cgd4_1030	>NCLIV_039530	>TGGT1_123890
>PVX_089990	>PCYB072180	>PKH_071100	>PCHAS_071790	>PY01359	>PFI1325w	>BBOV_IV005520	>TP02_0138	>cgd4_1040	>NCLIV_039540	>TGGT1_123900
>PVX_089995	>PCYB072190	>PKH_071110	>PCHAS_071800	>PY01360	>PF13_0124	>BBOV_IV005530	>TP02_0139	>cgd4_1070	>NCLIV_039550	>TGGT1_123910
>PVX_090000	>PCYB072200	>PKH_071120	>PCHAS_071810	>PY01361	>PF13_0013	>BBOV_IV005540	>TP02_0140	>cgd4_1080	>NCLIV_039560	>TGGT1_123920
>PVX_090005	>PCYB072210	>PKH_071130	>PCHAS_071820	>PY01362	>PF07_0023	>BBOV_IV005550	>TP02_0141	>cgd4_1090	>NCLIV_039570	>TGGT1_123930
>PVX_090010	>PCYB072220	>PKH_071140	>PCHAS_071830	>PY01363	>PF10_0298	>BBOV_IV005560	>TP02_0142	>cgd4_1100	>NCLIV_039580	>TGGT1_123940
>PVX_090015	>PCYB072230	>PKH_071150	>PCHAS_071840	>PY01364	>PFF0525w	>BBOV_IV005570	>TP02_0143	>cgd4_1110	>NCLIV_039590	>TGGT1_123950
>PVX_090020	>PCYB072240	>PKH_071160	>PCHAS_071850	>PY01365	>PF11_0426	>BBOV_IV005580	>TP02_0144	>cgd4_1120	>NCLIV_039600	>TGGT1_123960
>PVX_090025	>PCYB072250	>PKH_071170	>PCHAS_071860	>PY01366	>PF13_0051	>BBOV_IV005590	>TP02_0145	>cgd4_1130	>NCLIV_039610	>TGGT1_123970
>PVX_090030	>PCYB072260	>PKH_071180	>PCHAS_071870	>PY01367	>MAL13P1.89	>BBOV_IV005600	>TP02_0146	>cgd4_1140	>NCLIV_039620	>TGGT1_123980
>PVX_090035	>PCYB072270	>PKH_071190	>PCHAS_071880	>PY01368	>PF11_0423	>BBOV_IV005610	>TP02_0147	>cgd4_1150	>NCLIV_039630	>TGGT1_123990
>PVX_090040	>PCYB072280	>PKH_071200	>PCHAS_071890	>PY01369	>PFC0960c	>BBOV_IV005620	>TP02_0148	>cgd4_1160	>NCLIV_039640	>TGGT1_124000
>PVX_090045	>PCYB072290	>PKH_071210	>PCHAS_071900	>PY01370	>PF08_0059	>BBOV_IV005630	>TP02_0149	>cgd4_1170	>NCLIV_039650	>TGGT1_124010
>PVX_090050	>PCYB072300	>PKH_071220	>PCHAS_071910	>PY01371	>PF10_0225	>BBOV_IV005640	>TP02_0150	>cgd4_1180	>NCLIV_039660	>TGGT1_124020
>PVX_090055	>PCYB072310	>PKH_071230	>PCHAS_071920	>PY01372	>PFI0925w	>BBOV_IV005650	>TP02_0151	>cgd4_1190	>NCLIV_039670	>TGGT1_124030
>PVX_090060	>PCYB072320	>PKH_071240	>PCHAS_071930	>PY01373	>PF14_0331	>BBOV_IV005660	>TP02_0152	>cgd4_1200	>NCLIV_039680	>TGGT1_124040
>PVX_090065	>PCYB072330	>PKH_071250	>PCHAS_071940	>PY01374	>MAL13P1.348	>BBOV_IV005670	>TP02_0153	>cgd4_1210	>NCLIV_039690	>TGGT1_124050
>PVX_090070	>PCYB072340	>PKH_071260	>PCHAS_071950	>PY01375	>PFB0250w	>BBOV_IV005680	>TP02_0154	>cgd4_1220	>NCLIV_039700	>TGGT1_124060
>PVX_090075	>PCYB072350	>PKH_071270	>PCHAS_071960	>PY01376	>PFI1320c	>BBOV_IV005690	>TP02_0160	>cgd4_1230	>NCLIV_039710	>TGGT1_124070
>PVX_090080	>PCYB072360	>PKH_071280	>PCHAS_071970	>PY01377	>PFB0135w	>BBOV_IV005700	>TP02_0161	>cgd4_1240	>NCLIV_039720	>TGGT1_124080
>PVX_090085	>PCYB072370	>PKH_071290	>PCHAS_071980	>PY01378	>PFC0605w	>BBOV_IV005710	>TP02_0162	>cgd4_1250	>NCLIV_039730	>TGGT1_124090
>PVX_090090	>PCYB072380	>PKH_071300	>PCHAS_071990	>PY01379	>PF14_0240	>BBOV_IV005720	>TP02_0163	>cgd4_1260	>NCLIV_039740	>TGGT1_124100
>PVX_090095	>PCYB072390	>PKH_071310	>PCHAS_072000	>PY01380	>PFE1295c	>BBOV_IV005730	>TP02_0164	>cgd4_1270	>NCLIV_039750	>TGGT1_124110
>PVX_090100	>PCYB072400	>PKH_071320	>PCHAS_072010	>PY01381	>PFL2665c	>BBOV_IV005740	>TP02_0165	>cgd4_1280	>NCLIV_039760	>TGGT1_124120
>PVX_090105	>PCYB072410	>PKH_071330	>PCHAS_072020	>PY01382	>PFL0540w	>BBOV_IV005750	>TP02_0166	>cgd4_1290	>NCLIV_039770	>TGGT1_124130
>PVX_090110	>PCYB072420	>PKH_071340	>PCHAS_072030	>PY01383	>MAL13P1.209	>BBOV_IV005760	>TP02_0167	>cgd4_1300	>NCLIV_039780	>TGGT1_124140
>PVX_090115	>PCYB072430	>PKH_071350	>PCHAS_072040	>PY01384	>PF14_0788-b	>BBOV_IV005770	>TP02_0168	>cgd4_1310	>NCLIV_039790	>TGGT1_124150
>PVX_090120	>PCYB072440	>PKH_071360	>PCHAS_072050	>PY01385	>PF08_0113	>BBOV_IV005780	>TP02_0169	>cgd4_1320	>NCLIV_039800	>TGGT1_124160
>PVX_090125	>PCYB072450	>PKH_071370	>PCHAS_072060	>PY01386	>PFB0760w	>BBOV_IV005790	>TP02_0170	>cgd4_1330	>NCLIV_039810	>TGGT1_124170
>PVX_090130	>PCYB072460	>PKH_071380	>PCHAS_072070	>PY01387	>PF14_0761	>BBOV_IV005800	>TP02_0171	>cgd4_1340	>NCLIV_039820	>TGGT1_124180
>PVX_090135	>PCYB072470	>PKH_071390	>PCHAS_072080	>PY01388	>PF13_0161	>BBOV_IV005810	>TP02_0172	>cgd4_1350	>NCLIV_039830	>TGGT1_124190
>PVX_090140	>PCYB072480	>PKH_071400	>PCHAS_072090	>PY01389	>PFD0420c	>BBOV_IV005820	>TP02_0173	>cgd4_1360	>NCLIV_039840	>TGGT1_124200
>PVX_090145	>PCYB072490	>PKH_071410	>PCHAS_072100	>PY01390	>PF11_0298	>BBOV_IV005830	>TP02_0174	>cgd4_1370	>NCLIV_039850	>TGGT1_059490
>PVX_090150	>PCYB072500	>PKH_071420	>PCHAS_072110	>PY01391	>PFF1375c-b	>BBOV_IV005840	>TP02_0175	>cgd4_1380	>NCLIV_039860	>TGGT1_059500
>PVX_090155	>PCYB072510	>PKH_071430	>PCHAS_072120	>PY01392	>PFF1375c-a	>BBOV_IV005850	>TP02_0176	>cgd4_1390	>NCLIV_039870	>TGGT1_059510
>PVX_090160	>PCYB072520	>PKH_071440	>PCHAS_072130	>PY01393	>PFB0687c	>BBOV_IV005860	>TP02_0177	>cgd4_1400	>NCLIV_039880	>TGGT1_059520
>PVX_090165	>PCYB072530	>PKH_071450	>PCHAS_072140	>PY01394	>PFE1065w	>BBOV_IV005870	>TP02_0178	>cgd4_1410	>NCLIV_039890	>TGGT1_059530
>PVX_090170	>PCYB072540	>PKH_071460	>PCHAS_072150	>PY01395	>PF07_0105	>BBOV_IV005880	>TP02_0179	>cgd4_1420	>NCLIV_039900	>TGGT1_059540
>PVX_090175	>PCYB072550	>PKH_071470	>PCHAS_072160	>PY01396	>PF14_0718	>BBOV_IV005890	>TP02_0180	>cgd4_1430	>NCLIV_039910	>TGGT1_059550
>PVX_090180	>PCYB072560	>PKH_071480	>PCHAS_072170	>PY01397	>PF14_0083	>BBOV_IV005900	>TP02_0181	>cgd4_1440	>NCLIV_039920	>TGGT1_059560
>PVX_090185	>PCYB072570	>PKH_071490	>PCHAS_072180	>PY01398	>PFE1240w	>BBOV_IV005910	>TP02_0182	>cgd4_1450	>NCLIV_039930	>TGGT1_059570
>PVX_090190	>PCYB072580	>PKH_071500	>PCHAS_072190	>PY01399	>PFD0095c	>BBOV_IV005920	>TP02_0183	>cgd4_1460	>NCLIV_039940	>TGGT1_059580
>PVX_090195	>PCYB072590	>PKH_071510	>PCHAS_072200	>PY01400	>MAL7P1.320	>BBOV_IV005930	>TP02_0184	>cgd4_1470	>NCLIV_039950	>TGGT1_059590
>PVX_090200	>PCYB072600	>PKH_071520	>PCHAS_072210	>PY01401	>PFL2135c	>BBOV_IV005940	>TP02_0185	>cgd4_1480	>NCLIV_039960	>TGGT1_059600
>PVX_090205	>PCYB072610	>PKH_071530	>PCHAS_072220	>PY01402	>PFB0595w	>BBOV_IV005950	>TP02_0186	>cgd4_1490	>NCLIV_039970	>TGGT1_059610
>PVX_090210	>PCYB072620	>PKH_071540	>PCHAS_072230	>PY01403	>PF13_0304	>BBOV_IV005960	>TP02_0187	>cgd4_1500	>NCLIV_039980	>TGGT1_059620
>PVX_090215	>PCYB072630	>PKH_071550	>PCHAS_072240	>PY01404	>PF13_0305	>BBOV_IV005970	>TP02_0188	>cgd4_1510	>NCLIV_039990	>TGGT1_059630
>PVX_090220	>PCYB072640	>PKH_071560	>PCHAS_072250	>PY01405	>PF14_0334	>BBOV_IV005980	>TP02_0189	>cgd4_1520	>NCLIV_040000	>TGGT1_059640
>PVX_090225	>PCYB072650	>PKH_071570	>PCHAS_072260	>PY01406	>PFE1150w	>BBOV_IV005990	>TP02_0190	>cgd4_1530	>NCLIV_040010	>TGGT1_059650
>PVX_090230	>PCYB072660	>PKH_071580	>PCHAS_072270	>PY01407	>MAL8P1.67	>BBOV_IV006000	>TP02_0191	>cgd4_1540	>NCLIV_040020	>TGGT1_059660
>PVX_090235	>PCYB072670	>PKH_071590	>PCHAS_072280	>PY01408	>PF07_0119	>BBOV_IV006010	>TP02_0192	>cgd4_1550	>NCLIV_040030	>TGGT1_059670
>PVX_090240	>PCYB072680	>PKH_071600	>PCHAS_072290	>PY01409	>PFD0865c	>BBOV_IV006020	>TP02_0193	>cgd4_1560	>NCLIV_040040	>TGGT1_059680
>PVX_090245	>PCYB072690	>PKH_071610	>PCHAS_072300	>PY01410	>PF11_0065	>BBOV_IV006030	>TP02_0194	>cgd4_1570	>NCLIV_040050	>TGGT1_059690
>PVX_090250	>PCYB072700	>PKH_071620	>PCHAS_072310	>PY01411	>PFI0635c	>BBOV_IV006040	>TP02_0195	>cgd4_1580	>NCLIV_040060	>TGGT1_059700
>PVX_090255	>PCYB072710	>PKH_071630	>PCHAS_072320	>PY01412	>MAL13P1.115	>BBOV_IV006050	>TP02_0196	>cgd4_1590	>NCLIV_040070	>TGGT1_059710
>PVX_090260	>PCYB072720	>PKH_071640	>PCHAS_072330	>PY01413	>PF13_0242	>BBOV_IV006060	>TP02_0197	>cgd4_1600	>NCLIV_040080	>TGGT1_059720
>PVX_090265	>PCYB072730	>PKH_071650	>PCHAS_072340	>PY01414	>PFI1490c-b	>BBOV_IV006070	>TP02_0966	>cgd4_1610	>NCLIV_040090	>TGGT1_059730
>PVX_090270	>PCYB072740	>PKH_071660	>PCHAS_072350	>PY01415	>PFI1490c-a	>BBOV_IV006080	>TP02_0198	>cgd4_1620	>NCLIV_040100	>TGGT1_059740
>PVX_090275	>PCYB072750	>PKH_071670	>PCHAS_072360	>PY01416	>PF13_0216	>BBOV_IV006090	>TP02_0199	>cgd4_1630	>NCLIV_040110	>TGGT1_059750
>PVX_090280	>PCYB072760	>PKH_071680	>PCHAS_072370	>PY01417	>PFL1190c	>BBOV_IV006100	>TP02_0200	>cgd4_1640	>NCLIV_040120	>TGGT1_059760
>PVX_090285	>PCYB072770	>PKH_071690	>PCHAS_072380	>PY01418	>PF13_0286	>BBOV_IV006110	>TP02_0201	>cgd4_1650	>NCLIV_040130	>TGGT1_059770
>PVX_090290	>PCYB072780	>PKH_071700	>PCHAS_072390	>PY01419	>PFL0515w	>BBOV_IV006120	>TP02_0202	>cgd4_1660	>NCLIV_040140	>TGGT1_059780
>PVX_090295	>PCYB072790	>PKH_071710	>PCHAS_072400	>PY01420	>PF14_0579	>BBOV_IV006130	>TP02_0203	>cgd4_1670	>NCLIV_040150	>TGGT1_059790
>PVX_090300	>PCYB072800	>PKH_071720	>PCHAS_072410	>PY01421	>PFI0415c	>BBOV_IV006150	>TP02_0204	>cgd4_1680	>NCLIV_040160	>TGGT1_059800
>PVX_090305	>PCYB072810	>PKH_071730	>PCHAS_072420	>PY01422	>PF08_0026	>BBOV_IV006160	>TP02_0205	>cgd4_1690	>NCLIV_040170	>TGGT1_059810
>PVX_090310	>PCYB072820	>PKH_071740	>PCHAS_072430	>PY01423	>PF14_0146	>BBOV_IV006170	>TP02_0206	>cgd4_1700	>NCLIV_040180	>TGGT1_059820
>PVX_090315	>PCYB072830	>PKH_071750	>PCHAS_072440	>PY01424	>PFB0520w	>BBOV_IV006180	>TP02_0207	>cgd4_1710	>NCLIV_040190	>TGGT1_059830
>PVX_090320	>PCYB072840	>PKH_071760	>PCHAS_072450	>PY01425	>PFE0435c	>BBOV_IV006190	>TP02_0208	>cgd4_1720	>NCLIV_040200	>TGGT1_059840
>PVX_090325	>PCYB072850	>PKH_071770	>PCHAS_072460	>PY01426	>PF10_0054	>BBOV_IV006200	>TP02_0209	>cgd4_1730	>NCLIV_040210	>TGGT1_059850
>PVX_090330	>PCYB072860	>PKH_071780	>PCHAS_072470	>PY01427	>PFC0506w	>BBOV_IV006210	>TP02_0210	>cgd4_1740	>NCLIV_040220	>TGGT1_059860
>PVX_090335	>PCYB072870	>PKH_071790	>PCHAS_072480	>PY01428	>PF07_0074	>BBOV_IV006220	>TP02_0211	>cgd4_1750	>NCLIV_040230	>TGGT1_059870
>PVX_001610	>PCYB072880	>PKH_071800	>PCHAS_072490	>PY01429	>PFF0710w	>BBOV_IV006230	>TP02_0212	>cgd4_1760	>NCLIV_040240	>TGGT1_059880
>PVX_001615	>PCYB072890	>PKH_071810	>PCHAS_072500	>PY01430	>PFE1100w	>BBOV_IV006250	>TP02_0213	>cgd4_1770	>NCLIV_040250	>TGGT1_059890
>PVX_001620	>PCYB072900	>PKH_071820	>PCHAS_072510	>PY01431	>MAL13P1.118	>BBOV_IV006260	>TP02_0961	>cgd4_1780	>NCLIV_040260	>TGGT1_059900
>PVX_001625	>PCYB072910	>PKH_071830	>PCHAS_072520	>PY01432	>PFC0050c	>BBOV_IV006270	>TP02_0214	>cgd4_1790	>NCLIV_040270	>TGGT1_059910
>PVX_001630	>PCYB072920	>PKH_071840	>PCHAS_072530	>PY01433	>PFB0885w	>BBOV_IV006280	>TP02_0215	>cgd4_1800	>NCLIV_040280	>TGGT1_059920
>PVX_001635	>PCYB072930	>PKH_071850	>PCHAS_072540	>PY01434	>PF10_0047	>BBOV_IV006290	>TP02_0216	>cgd4_1810	>NCLIV_040290	>TGGT1_059930
>PVX_001640	>PCYB072940	>PKH_071860	>PCHAS_072550	>PY01435	>MAL13P1.106	>BBOV_IV006300	>TP02_0217	>cgd4_1820	>NCLIV_040300	>TGGT1_059940
>PVX_001645	>PCYB072950	>PKH_071870	>PCHAS_072560	>PY01436	>PFC0865w	>BBOV_IV006310	>TP02_0218	>cgd4_1830	>NCLIV_040310	>TGGT1_060050
>PVX_001650	>PCYB072960	>PKH_071880	>PCHAS_072570	>PY01437	>MAL13P1.288	>BBOV_IV006320	>TP02_0219	>cgd4_1840	>NCLIV_040320	>TGGT1_060160
>PVX_001655	>PCYB072970	>PKH_071890	>PCHAS_072580	>PY01438	>PF10_0337	>BBOV_IV006330	>TP02_0220	>cgd4_1850	>NCLIV_040330	>TGGT1_060170
>PVX_001660	>PCYB072980	>PKH_071900	>PCHAS_072590	>PY01439	>PFE0080c	>BBOV_IV006340	>TP02_0221	>cgd4_1860	>NCLIV_040340	>TGGT1_058450
>PVX_001665	>PCYB072990	>PKH_071910	>PCHAS_072600	>PY01440	>MAL13P1.294	>BBOV_IV006350	>TP02_0222	>cgd4_1870	>NCLIV_040350	>TGGT1_058440
>PVX_001670	>PCYB073000	>PKH_071920	>PCHAS_072610	>PY01441	>PFB0225c	>BBOV_IV006360	>TP02_0223	>cgd4_1880	>NCLIV_040360	>TGGT1_058430
>PVX_001675	>PCYB073010	>PKH_071930	>PCHAS_072620	>PY01442	>PF11_0242	>BBOV_IV006370	>TP02_0224	>cgd4_1890	>NCLIV_040370	>TGGT1_058420
>PVX_001680	>PCYB073020	>PKH_071940	>PCHAS_072630	>PY01443	>PFC0945w	>BBOV_IV006380	>TP02_0225	>cgd4_1900	>NCLIV_040380	>TGGT1_058410
>PVX_001685	>PCYB073030	>PKH_071950	>PCHAS_072640	>PY01444	>PF11_0384	>BBOV_IV006390	>TP02_0226	>cgd4_1910	>NCLIV_040390	>TGGT1_058400
>PVX_001690	>PCYB073040	>PKH_071960	>PCHAS_072650	>PY01445	>PFD1065c	>BBOV_IV006400	>TP02_0227	>cgd4_1920	>NCLIV_040400	>TGGT1_058390
>PVX_001695	>PCYB073050	>PKH_071970	>PCHAS_072660	>PY01446	>PF10_0203	>BBOV_IV006410	>TP02_0228	>cgd4_1930	>NCLIV_040410	>TGGT1_058380
>PVX_001700	>PCYB073060	>PKH_071980	>PCHAS_072670	>PY01447	>PF10_0252	>BBOV_IV006420	>TP02_0229	>cgd4_1940	>NCLIV_040420	>TGGT1_058370
>PVX_001705	>PCYB073070	>PKH_071990	>PCHAS_072680	>PY01448	>PF11_0521	>BBOV_IV006430	>TP02_0230	>cgd4_1950	>NCLIV_040430	>TGGT1_061620
>PVX_001710	>PCYB073080	>PKH_072000	>PCHAS_072690	>PY01449	>PF14_0227	>BBOV_IV006440	>TP02_0231	>cgd4_1960	>NCLIV_040440	>TGGT1_061610
>PVX_001715	>PCYB073090	>PKH_072010	>PCHAS_072700	>PY01450	>PFD0185c	>BBOV_IV006450	>TP02_0232	>cgd4_1970	>NCLIV_040450	>TGGT1_061500
>PVX_001720	>PCYB073100	>PKH_072020	>PCHAS_072710	>PY01451	>PFI1430w	>BBOV_IV006460	>TP02_0233	>cgd4_1980	>NCLIV_040460	>TGGT1_058870
>PVX_001725	>PCYB073110	>PKH_072030	>PCHAS_072720	>PY01452	>PF14_0149	>BBOV_IV006470	>TP02_0234	>cgd4_1990	>NCLIV_040470	>TGGT1_105690
>PVX_001730	>PCYB073120	>PKH_072040	>PCHAS_072730	>PY01453	>PFD1235w	>BBOV_IV006480	>TP02_0235	>cgd4_2000	>NCLIV_040480	>TGGT1_105700
>PVX_001735	>PCYB073130	>PKH_072050	>PCHAS_072740	>PY01454	>MAL8P1.207	>BBOV_IV006490	>TP02_0236	>cgd4_2010	>NCLIV_040490	>TGGT1_105710
>PVX_001740	>PCYB073140	>PKH_072060	>PCHAS_072750	>PY01455	>MAL13P1.44	>BBOV_IV006500	>TP02_0237	>cgd4_2020	>NCLIV_040500	>TGGT1_105720
>PVX_001745	>PCYB073150	>PKH_072070	>PCHAS_072760	>PY01456	>PFI1500w	>BBOV_IV006510	>TP02_0238	>cgd4_2030	>NCLIV_040510	>TGGT1_105730
>PVX_001750	>PCYB073160	>PKH_072080	>PCHAS_072770	>PY01457	>PFE1640w	>BBOV_IV006520	>TP02_0239	>cgd4_2040	>NCLIV_040520	>TGGT1_105740
>PVX_001752	>PCYB073170	>PKH_072090	>PCHAS_072780	>PY01458	>PF10_0380	>BBOV_IV006530	>TP02_0240	>cgd4_2050	>NCLIV_040530	>TGGT1_056550
>PVX_001755	>PCYB073180	>PKH_072100	>PCHAS_072790	>PY01459	>PFI1760w	>BBOV_IV006540	>TP02_0241	>cgd4_2060	>NCLIV_040540	>TGGT1_056560
>PVX_001760	>PCYB073190	>PKH_072110	>PCHAS_072800	>PY01460	>PF14_0312	>BBOV_IV006550	>TP02_0242	>cgd4_2070	>NCLIV_040550	>TGGT1_056570
>PVX_001765	>PCYB073200	>PKH_072120	>PCHAS_072810	>PY01461	>PFF0520w	>BBOV_IV006560	>TP02_0243	>cgd4_2080	>NCLIV_040560	>TGGT1_056580
>PVX_001770	>PCYB073210	>PKH_072130	>PCHAS_072820	>PY01462	>PF10_0029	>BBOV_IV006590	>TP02_0244	>cgd4_2090	>NCLIV_040570	>TGGT1_056590
>PVX_001775	>PCYB073220	>PKH_072140	>PCHAS_072830	>PY01463	>PF14_0333	>BBOV_IV006610	>TP02_0245	>cgd4_2100	>NCLIV_040580	>TGGT1_056600
>PVX_001780	>PCYB073230	>PKH_072150	>PCHAS_072840	>PY01464	>PF10_0107	>BBOV_IV006620	>TP02_0246	>cgd4_2110	>NCLIV_040590	>TGGT1_056610
>PVX_001782	>PCYB073240	>PKH_072160	>PCHAS_072850	>PY01465	>PFL1090w	>BBOV_IV006630	>TP02_0247	>cgd4_2120	>NCLIV_040600	>TGGT1_056620
>PVX_001783	>PCYB073250	>PKH_072170	>PCHAS_072860	>PY01466	>PFD1095w	>BBOV_IV006640	>TP02_0248	>cgd4_2130	>NCLIV_040610	>TGGT1_056630
>PVX_001785	>PCYB073260	>PKH_072180	>PCHAS_072870	>PY01467	>PFI0300w	>BBOV_IV006650	>TP02_0249	>cgd4_2140	>NCLIV_040620	>TGGT1_056640
>PVX_001790	>PCYB073270	>PKH_072190	>PCHAS_072880	>PY01468	>PF11_0307	>BBOV_IV006660	>TP02_0250	>cgd4_2150	>NCLIV_040630	>TGGT1_056650
>PVX_001795	>PCYB073280	>PKH_072200	>PCHAS_072890	>PY01469	>PFI0795w	>BBOV_IV006670	>TP02_0251	>cgd4_2160	>NCLIV_040640	>TGGT1_056660
>PVX_001800	>PCYB073290	>PKH_072210	>PCHAS_072900	>PY01470	>PF14_0578	>BBOV_IV006680	>TP02_0252	>cgd4_2170	>NCLIV_040650	>TGGT1_056670
>PVX_001805	>PCYB073300	>PKH_072220	>PCHAS_072910	>PY01471	>PF13_0152	>BBOV_IV006690	>TP02_0253	>cgd4_2180	>NCLIV_040660	>TGGT1_056680
>PVX_001810	>PCYB073310	>PKH_072230	>PCHAS_072920	>PY01472	>PFD0720w	>BBOV_IV006700	>TP02_0254	>cgd4_2190	>NCLIV_040670	>TGGT1_056690
>PVX_001820	>PCYB073320	>PKH_072240	>PCHAS_072930	>PY01473	>PFD0807c	>BBOV_IV006710	>TP02_0255	>cgd4_2200	>NCLIV_040680	>TGGT1_056700
>PVX_001825	>PCYB073330	>PKH_072250	>PCHAS_072940	>PY01474	>PFL1820w	>BBOV_IV006720	>TP02_0256	>cgd4_2210	>NCLIV_040690	>TGGT1_056710
>PVX_001830	>PCYB073340	>PKH_072260	>PCHAS_072950	>PY01475	>PFE0115c	>BBOV_IV006730	>TP02_0257	>cgd4_2220	>NCLIV_040700	>TGGT1_056720
>PVX_001835	>PCYB073350	>PKH_072270	>PCHAS_072960	>PY01476	>PF13_0218	>BBOV_IV006740	>TP02_0258	>cgd4_2230	>NCLIV_040710	>TGGT1_056730
>PVX_001840	>PCYB073360	>PKH_072280	>PCHAS_072970	>PY01477	>PF11_0100	>BBOV_IV006750	>TP02_0259	>cgd4_2240	>NCLIV_040720	>TGGT1_056740
>PVX_001845	>PCYB073370	>PKH_072290	>PCHAS_072980	>PY01478	>PFF0960c	>BBOV_IV006760	>TP02_0260	>cgd4_2250	>NCLIV_040730	>TGGT1_056750
>PVX_001850	>PCYB073380	>PKH_072300	>PCHAS_072990	>PY01479	>PF11_0079	>BBOV_IV006770	>TP02_0261	>cgd4_2260	>NCLIV_040740	>TGGT1_056760
>PVX_001855	>PCYB073390	>PKH_072310	>PCHAS_073000	>PY01480	>PF14_0354	>BBOV_IV006780	>TP02_0262	>cgd4_2270	>NCLIV_040750	>TGGT1_056870
>PVX_001860	>PCYB073400	>PKH_072320	>PCHAS_073010	>PY01481	>MAL7P1.156	>BBOV_IV006790	>TP02_0263	>cgd4_2280	>NCLIV_040760	>TGGT1_056880
>PVX_001865	>PCYB073410	>PKH_072330	>PCHAS_073020	>PY01482	>MAL8P1.42	>BBOV_IV006800	>TP02_0264	>cgd4_2290	>NCLIV_040770	>TGGT1_056890
>PVX_001870	>PCYB073420	>PKH_072340	>PCHAS_073030	>PY01483	>PFB0870w	>BBOV_IV006810	>TP02_0265	>cgd4_2300	>NCLIV_040780	>TGGT1_056900
>PVX_001875	>PCYB073430	>PKH_072350	>PCHAS_073040	>PY01484	>PF10_0081	>BBOV_IV006820	>TP02_0266	>cgd4_2310	>NCLIV_040790	>TGGT1_057010
>PVX_001880	>PCYB073440	>PKH_072360	>PCHAS_073050	>PY01485	>PF14_0492	>BBOV_IV006830	>TP02_0267	>cgd4_2320	>NCLIV_040800	>TGGT1_057020
>PVX_001885	>PCYB073450	>PKH_072370	>PCHAS_073060	>PY01486	>PF13_0003	>BBOV_IV006840	>TP02_0268	>cgd4_2330	>NCLIV_040810	>TGGT1_057030
>PVX_001890	>PCYB073460	>PKH_072380	>PCHAS_073070	>PY01487	>PFD0705c	>BBOV_IV006850	>TP02_0269	>cgd4_2340	>NCLIV_040820	>TGGT1_057040
>PVX_001895	>PCYB073470	>PKH_072410	>PCHAS_073080	>PY01488	>PFI1005w	>BBOV_IV006860	>TP02_0270	>cgd4_2350	>NCLIV_040830	>TGGT1_057050
>PVX_001900	>PCYB073480	>PKH_072420	>PCHAS_073090	>PY01489	>PFL1110c	>BBOV_IV006870	>TP02_0271	>cgd4_2360	>NCLIV_040840	>TGGT1_057060
>PVX_001905	>PCYB073490	>PKH_072430	>PCHAS_073100	>PY01490	>MAL8P1.138	>BBOV_IV006880	>TP02_0272	>cgd4_2370	>NCLIV_040850	>TGGT1_057170
>PVX_001910	>PCYB073500	>PKH_072440	>PCHAS_073110	>PY01491	>PFF0845c	>BBOV_IV006890	>TP02_0273	>cgd4_2380	>NCLIV_040860	>TGGT1_057180
>PVX_001920	>PCYB073510	>PKH_072450	>PCHAS_073120	>PY01492	>PFL0940c	>BBOV_IV006900	>TP02_0274	>cgd4_2390	>NCLIV_040870	>TGGT1_057190
>PVX_001925	>PCYB073520	>PKH_072460	>PCHAS_073130	>PY01493	>PFI0005w	>BBOV_IV006910	>TP02_0275	>cgd4_2400	>NCLIV_040880	>TGGT1_057200
>PVX_001930	>PCYB073530	>PKH_072470	>PCHAS_073140	>PY01494	>PFF1580c	>BBOV_IV006920	>TP02_0276	>cgd4_2410	>NCLIV_040890	>TGGT1_057210
>PVX_001935	>PCYB073540	>PKH_072480	>PCHAS_073150	>PY01495	>MAL13P1.1	>BBOV_IV006930	>TP02_0277	>cgd4_2420	>NCLIV_040900	>TGGT1_057220
>PVX_001940	>PCYB073550	>PKH_072490	>PCHAS_073160	>PY01496	>PFE0005w	>BBOV_IV006940	>TP02_0278	>cgd4_2430	>NCLIV_040910	>TGGT1_057330
>PVX_001945	>PCYB073560	>PKH_072500	>PCHAS_073170	>PY01497	>PFD0625c	>BBOV_IV006950	>TP02_0279	>cgd4_2440	>NCLIV_040920	>TGGT1_057340
>PVX_001950	>PCYB073570	>PKH_072510	>PCHAS_073180	>PY01498	>PFL1960w	>BBOV_IV006960	>TP02_0280	>cgd4_2450	>NCLIV_040930	>TGGT1_057450
>PVX_001955	>PCYB073580	>PKH_072520	>PCHAS_073190	>PY01499	>PFD0630c	>BBOV_IV006970	>TP02_0281	>cgd4_2460	>NCLIV_040940	>TGGT1_057460
>PVX_001960	>PCYB073590	>PKH_072530	>PCHAS_073200	>PY01500	>PFL0005w	>BBOV_IV006980	>TP02_0282	>cgd4_2470	>NCLIV_040950	>TGGT1_057470
>PVX_001965	>PCYB073600	>PKH_072540	>PCHAS_073210	>PY01501	>PFF1235w	>BBOV_IV006990	>TP02_0283	>cgd4_2480	>NCLIV_040960	>TGGT1_057480
>PVX_001970	>PCYB073610	>PKH_072550	>PCHAS_073220	>PY01502	>PFE0160c	>BBOV_IV007000	>TP02_0284	>cgd4_2490	>NCLIV_040970	>TGGT1_057490
>PVX_001975	>PCYB073620	>PKH_072560	>PCHAS_080010	>PY01503	>PF07_0072	>BBOV_IV007010	>TP02_0285	>cgd4_2500	>NCLIV_040980	>TGGT1_057500
>PVX_001980	>PCYB073630	>PKH_072570	>PCHAS_080020	>PY01504	>PFI1455c	>BBOV_IV007020	>TP02_0286	>cgd4_2510	>NCLIV_040990	>TGGT1_057510
>PVX_111600	>PCYB073640	>PKH_072580	>PCHAS_080030	>PY01505	>PFI1415w	>BBOV_IV007030	>TP02_0287	>cgd4_2520	>NCLIV_041000	>TGGT1_057520
>PVX_111595	>PCYB073650	>PKH_072590	>PCHAS_080040	>PY01506	>PFF0605c	>BBOV_IV007040	>TP02_0288	>cgd4_2530	>NCLIV_041010	>TGGT1_057630
>PVX_111590	>PCYB073660	>PKH_072600	>PCHAS_080050	>PY01507	>PF10_0050	>BBOV_IV007050	>TP02_0289	>cgd4_2540	>NCLIV_041020	>TGGT1_057640
>PVX_111580	>PCYB073670	>PKH_072610	>PCHAS_080060	>PY01508	>PF11_0143	>BBOV_IV007060	>TP02_0290	>cgd4_2550	>NCLIV_041030	>TGGT1_057650
>PVX_111575	>PCYB073680	>PKH_072620	>PCHAS_080070	>PY01509	>PF08_0032	>BBOV_IV007070	>TP02_0291	>cgd4_2560	>NCLIV_041040	>TGGT1_057660
>PVX_111570	>PCYB073690	>PKH_072630	>PCHAS_080080	>PY01510	>PF10_0115	>BBOV_IV007080	>TP02_0292	>cgd4_2570	>NCLIV_041050	>TGGT1_057670
>PVX_111565	>PCYB073700	>PKH_072640	>PCHAS_080090	>PY01511	>PF10_0091	>BBOV_IV007090	>TP02_0293	>cgd4_2580	>NCLIV_041060	>TGGT1_057680
>PVX_111560	>PCYB073710	>PKH_072650	>PCHAS_080100	>PY01512	>PF14_0441	>BBOV_IV007100	>TP02_0294	>cgd4_2590	>NCLIV_041070	>TGGT1_057690
>PVX_111555	>PCYB073720	>PKH_072660	>PCHAS_080110	>PY01513	>PF11_0106	>BBOV_IV007110	>TP02_0295	>cgd4_2600	>NCLIV_041080	>TGGT1_057700
>PVX_111550	>PCYB073730	>PKH_072670	>PCHAS_080120	>PY01514	>PF13_0316	>BBOV_IV007120	>TP02_0296	>cgd4_2610	>NCLIV_041090	>TGGT1_057710
>PVX_111545	>PCYB073740	>PKH_072680	>PCHAS_080130	>PY01515	>MAL7P1.167	>BBOV_IV007130	>TP02_0297	>cgd4_2620	>NCLIV_041100	>TGGT1_057720
>PVX_111540	>PCYB073750	>PKH_072690	>PCHAS_080140	>PY01516	>PFC1120c	>BBOV_IV007140	>TP02_0298	>cgd4_2630	>NCLIV_041110	>TGGT1_057730
>PVX_111535	>PCYB073760	>PKH_072700	>PCHAS_080150	>PY01517	>PF14_0141	>BBOV_IV007150	>TP02_0299	>cgd4_2640	>NCLIV_041120	>TGGT1_057740
>PVX_111530	>PCYB073770	>PKH_072710	>PCHAS_080160	>PY01518	>PF14_0157	>BBOV_IV007160	>TP02_0300	>cgd4_2650	>NCLIV_041130	>TGGT1_057750
>PVX_111525	>PCYB073780	>PKH_072720	>PCHAS_080170	>PY01519	>PFI1255w	>BBOV_IV007170	>TP02_0301	>cgd4_2660	>NCLIV_041140	>TGGT1_057760
>PVX_111520	>PCYB073790	>PKH_072730	>PCHAS_080180	>PY01520	>PFL1685w	>BBOV_IV007180	>TP02_0302	>cgd4_2670	>NCLIV_041150	>TGGT1_057770
>PVX_111515	>PCYB073800	>PKH_072740	>PCHAS_080190	>PY01521	>PFE0845c	>BBOV_IV007190	>TP02_0303	>cgd4_2680	>NCLIV_041160	>TGGT1_057780
>PVX_111510	>PCYB073810	>PKH_072750	>PCHAS_080200	>PY01522	>PFL2055w	>BBOV_IV007200	>TP02_0304	>cgd4_2690	>NCLIV_041170	>TGGT1_057790
>PVX_111505	>PCYB073820	>PKH_072760	>PCHAS_080210	>PY01523	>PF08_0062	>BBOV_IV007210	>TP02_0305	>cgd4_2700	>NCLIV_041180	>TGGT1_057800
>PVX_111500	>PCYB073830	>PKH_072770	>PCHAS_080220	>PY01524	>PFF0020c	>BBOV_IV007220	>TP02_0306	>cgd4_2710	>NCLIV_041190	>TGGT1_057810
>PVX_111490	>PCYB073840	>PKH_072780	>PCHAS_080230	>PY01525	>MAL13P1.81	>BBOV_IV007230	>TP02_0307	>cgd4_2720	>NCLIV_041200	>TGGT1_057820
>PVX_111495	>PCYB073850	>PKH_072790	>PCHAS_080240	>PY01526	>PFB1055c	>BBOV_IV007240	>TP02_0308	>cgd4_2730	>NCLIV_041210	>TGGT1_057830
>PVX_111485	>PCYB073860	>PKH_072800	>PCHAS_080250	>PY01527	>PFC0290w	>BBOV_IV007250	>TP02_0309	>cgd4_2740	>NCLIV_041220	>TGGT1_057840
>PVX_111480	>PCYB073870	>PKH_072810	>PCHAS_080260	>PY01528	>PFF0573c	>BBOV_IV007260	>TP02_0310	>cgd4_2750	>NCLIV_041230	>TGGT1_057850
>PVX_111475	>PCYB073880	>PKH_072820	>PCHAS_080270	>PY01529	>PF14_0390	>BBOV_IV007270	>TP02_0311	>cgd4_2760	>NCLIV_041240	>TGGT1_057860
>PVX_111470	>PCYB073890	>PKH_072830	>PCHAS_080280	>PY01530	>PFC0710w-b	>BBOV_IV007280	>TP02_0312	>cgd4_2770	>NCLIV_041250	>TGGT1_057870
>PVX_111465	>PCYB073900	>PKH_072840	>PCHAS_080290	>PY01531	>PFE0340c	>BBOV_IV007290	>TP02_0313	>cgd4_2780	>NCLIV_041260	>TGGT1_057880
>PVX_111460	>PCYB073910	>PKH_072850	>PCHAS_080300	>PY01532	>PF08_0141	>BBOV_IV007300	>TP02_0314	>cgd4_2790	>NCLIV_041270	>TGGT1_057990
>PVX_111455	>PCYB073920	>PKH_072860	>PCHAS_080310	>PY01533	>PF10_0372-a	>BBOV_IV007310	>TP02_0315	>cgd4_2800	>NCLIV_041280	>TGGT1_058000
>PVX_111450	>PCYB073930	>PKH_072870	>PCHAS_080320	>PY01534	>PF10_0372-b	>BBOV_IV007320	>TP02_0316	>cgd4_2810	>NCLIV_041290	>TGGT1_058010
>PVX_111445	>PCYB073940	>PKH_072880	>PCHAS_080330	>PY01535	>PFF0005c	>BBOV_IV007330	>TP02_0317	>cgd4_2820	>NCLIV_041300	>TGGT1_058020
>PVX_111440	>PCYB073950	>PKH_072890	>PCHAS_080340	>PY01536	>PF11_0008	>BBOV_IV007340	>TP02_0318	>cgd4_2830	>NCLIV_041310	>TGGT1_058030
>PVX_111435	>PCYB073960	>PKH_072900	>PCHAS_080350	>PY01537	>PF13_0028	>BBOV_IV007350	>TP02_0319	>cgd4_2840	>NCLIV_041320	>TGGT1_058040
>PVX_111430	>PCYB073970	>PKH_072910	>PCHAS_080360	>PY01538	>PFC0475c	>BBOV_IV007360	>TP02_0320	>cgd4_2850	>NCLIV_041330	>TGGT1_058050
>PVX_111420	>PCYB073980	>PKH_072920	>PCHAS_080370	>PY01539	>PFL0095c	>BBOV_IV007370	>TP02_0321	>cgd4_2860	>NCLIV_041340	>TGGT1_058060
>PVX_111425	>PCYB073990	>PKH_072930	>PCHAS_080380	>PY01540	>PFL1905w	>BBOV_IV007380	>TP02_0322	>cgd4_2870	>NCLIV_041350	>TGGT1_058070
>PVX_111415	>PCYB074000	>PKH_072940	>PCHAS_080390	>PY01541	>PF14_0476	>BBOV_IV007390	>TP02_0323	>cgd4_2880	>NCLIV_041360	>TGGT1_058080
>PVX_111410	>PCYB074010	>PKH_072950	>PCHAS_080400	>PY01542	>PFD1110w	>BBOV_IV007400	>TP02_0324	>cgd4_2890	>NCLIV_041370	>TGGT1_058090
>PVX_111405	>PCYB074020	>PKH_072960	>PCHAS_080410	>PY01543	>PFE1230c	>BBOV_IV007410	>TP02_0325	>cgd4_2900	>NCLIV_041380	>TGGT1_058100
>PVX_111400	>PCYB074030	>PKH_072970	>PCHAS_080420	>PY01544	>MAL8P1.109	>BBOV_IV007420	>TP02_0326	>cgd4_2910	>NCLIV_041390	>TGGT1_058110
>PVX_111395	>PCYB074040	>PKH_072980	>PCHAS_080430	>PY01545	>PFL0575w	>BBOV_IV007430	>TP02_0327	>cgd4_2920	>NCLIV_041400	>TGGT1_058120
>PVX_111390	>PCYB074050	>PKH_072990	>PCHAS_080440	>PY01546	>PFC0690c	>BBOV_IV007440	>TP02_0328	>cgd4_2930	>NCLIV_041410	>TGGT1_058130
>PVX_111385	>PCYB074060	>PKH_073000	>PCHAS_080450	>PY01547	>PFD0020c	>BBOV_IV007450	>TP02_0329	>cgd4_2940	>NCLIV_041420	>TGGT1_058140
>PVX_111380	>PCYB074070	>PKH_073010	>PCHAS_080460	>PY01548	>PFL0960w	>BBOV_IV007460	>TP02_0330	>cgd4_2950	>NCLIV_041430	>TGGT1_058150
>PVX_111375	>PCYB074080	>PKH_073020	>PCHAS_080470	>PY01549	>PF10_0244	>BBOV_IV007470	>TP02_0331	>cgd4_2960	>NCLIV_041440	>TGGT1_058160
>PVX_111370	>PCYB074085	>PKH_073030	>PCHAS_080480	>PY01550	>PF11_0334	>BBOV_IV007480	>TP02_0332	>cgd4_2970	>NCLIV_041450	>TGGT1_058170
>PVX_111365	>PCYB074090	>PKH_073040	>PCHAS_080490	>PY01551	>PF13_0095	>BBOV_IV007490	>TP02_0333	>cgd4_2980	>NCLIV_041460	>TGGT1_058180
>PVX_111360	>PCYB074100	>PKH_073050	>PCHAS_080500	>PY01552	>PF08_0064	>BBOV_IV007500	>TP02_0334	>cgd4_2990	>NCLIV_041470	>TGGT1_058190
>PVX_111355	>PCYB074110	>PKH_073060	>PCHAS_080510	>PY01553	>PF13_0309	>BBOV_IV007510	>TP02_0335	>cgd4_3000	>NCLIV_041480	>TGGT1_058200
>PVX_111350	>PCYB074120	>PKH_073070	>PCHAS_080520	>PY01554	>PF14_0787	>BBOV_IV007520	>TP02_0336	>cgd4_3010	>NCLIV_041490	>TGGT1_058210
>PVX_111345	>PCYB074130	>PKH_073080	>PCHAS_080530	>PY01555	>PFB0265c	>BBOV_IV007530	>TP02_0337	>cgd4_3020	>NCLIV_041500	>TGGT1_058220
>PVX_111340	>PCYB074140	>PKH_073090	>PCHAS_080540	>PY01556	>PF11_0124	>BBOV_IV007560	>TP02_0338	>cgd4_3030	>NCLIV_041510	>TGGT1_058230
>PVX_111335	>PCYB074150	>PKH_073100	>PCHAS_080550	>PY01557	>PF10_0063a	>BBOV_IV007570	>TP02_0339	>cgd4_3040	>NCLIV_041520	>TGGT1_058240
>PVX_111330	>PCYB074160	>PKH_073110	>PCHAS_080560	>PY01558	>PF11_0486	>BBOV_IV007580	>TP02_0340	>cgd4_3050	>NCLIV_041530	>TGGT1_058250
>PVX_111325	>PCYB074170	>PKH_073120	>PCHAS_080570	>PY01559	>MAL7P1.138	>BBOV_IV007590	>TP02_0341	>cgd4_3060	>NCLIV_041540	>TGGT1_058260
>PVX_111320	>PCYB074180	>PKH_073130	>PCHAS_080580	>PY01560	>PFI0455w	>BBOV_IV007600	>TP02_0342	>cgd4_3070	>NCLIV_041550	>TGGT1_058270
>PVX_111315	>PCYB074190	>PKH_073140	>PCHAS_080590	>PY01561	>PF14_0684	>BBOV_IV007610	>TP02_0343	>cgd4_3080	>NCLIV_041560	>TGGT1_075670
>PVX_111310	>PCYB074200	>PKH_073150	>PCHAS_080600	>PY01562	>PF10_0112	>BBOV_IV007620	>TP02_0344	>cgd4_3090	>NCLIV_041570	>TGGT1_075680
>PVX_111305	>PCYB074210	>PKH_073155	>PCHAS_080610	>PY01563	>PFC0830w	>BBOV_IV007630	>TP02_0345	>cgd4_3100	>NCLIV_041580	>TGGT1_075690
>PVX_111300	>PCYB074220	>PKH_073160	>PCHAS_080620	>PY01564	>PF14_0291	>BBOV_IV007640	>TP02_0346	>cgd4_3110	>NCLIV_041590	>TGGT1_075700
>PVX_111295	>PCYB074230	>PKH_073170	>PCHAS_080630	>PY01565	>PFB0930w	>BBOV_IV007650	>TP02_0347	>cgd4_3120	>NCLIV_041600	>TGGT1_075710
>PVX_111290	>PCYB074240	>PKH_073180	>PCHAS_080640	>PY01566	>PF14_0289	>BBOV_IV007660	>TP02_0348	>cgd4_3130	>NCLIV_041610	>TGGT1_075720
>PVX_111285	>PCYB074250	>PKH_073190	>PCHAS_080650	>PY01567	>PFC0700c	>BBOV_IV007670	>TP02_0349	>cgd4_3140	>NCLIV_041620	>TGGT1_075730
>PVX_111280	>PCYB074260	>PKH_073200	>PCHAS_080660	>PY01568	>PFB0056c	>BBOV_IV007680	>TP02_0350	>cgd4_3150	>NCLIV_041630	>TGGT1_075740
>PVX_111275	>PCYB074270	>PKH_073210	>PCHAS_080670	>PY01569	>MAL7P1.350	>BBOV_IV007690	>TP02_0351	>cgd4_3160	>NCLIV_041640	>TGGT1_075750
>PVX_111270	>PCYB074280	>PKH_073220	>PCHAS_080680	>PY01570	>PFL2650w	>BBOV_IV007700	>TP02_0352	>cgd4_3170	>NCLIV_041650	>TGGT1_075760
>PVX_111265	>PCYB074290	>PKH_073230	>PCHAS_080690	>PY01571	>MAL13P1.525	>BBOV_IV007710	>TP02_0353	>cgd4_3180	>NCLIV_041660	>TGGT1_075770
>PVX_111260	>PCYB074300	>PKH_073240	>PCHAS_080700	>PY01572	>PFA0035c	>BBOV_IV007720	>TP02_0354	>cgd4_3190	>NCLIV_041670	>TGGT1_075780
>PVX_111255	>PCYB074310	>PKH_073250	>PCHAS_080710	>PY01573	>PF14_0274	>BBOV_IV007730	>TP02_0355	>cgd4_3200	>NCLIV_041680	>TGGT1_075790
>PVX_111250	>PCYB074320	>PKH_073260	>PCHAS_080720	>PY01574	>PF11_0449	>BBOV_IV007740	>TP02_0356	>cgd4_3210	>NCLIV_041690	>TGGT1_075800
>PVX_111245	>PCYB074330	>PKH_073270	>PCHAS_080730	>PY01575	>MAL13P1.102	>BBOV_IV007750	>TP02_0357	>cgd4_3220	>NCLIV_041700	>TGGT1_075820
>PVX_111240	>PCYB074340	>PKH_073280	>PCHAS_080740	>PY01576	>PFE1210c	>BBOV_IV007760	>TP02_0358	>cgd4_3230	>NCLIV_041710	>TGGT1_075830
>PVX_111235	>PCYB074350	>PKH_073290	>PCHAS_080750	>PY01577	>PF10_0325	>BBOV_IV007770	>TP02_0359	>cgd4_3240	>NCLIV_041720	>TGGT1_075840
>PVX_111230	>PCYB074360	>PKH_073300	>PCHAS_080760	>PY01578	>PFL2270w	>BBOV_IV007780	>TP02_0360	>cgd4_3250	>NCLIV_041730	>TGGT1_075850
>PVX_111225	>PCYB074370	>PKH_073310	>PCHAS_080770	>PY01579	>MAL13P1.201	>BBOV_IV007790	>TP02_0361	>cgd4_3260	>NCLIV_041740	>TGGT1_075860
>PVX_111220	>PCYB074380	>PKH_073315	>PCHAS_080780	>PY01580	>MAL13P1.220	>BBOV_IV007800	>TP02_0362	>cgd4_3270	>NCLIV_041750	>TGGT1_075870
>PVX_111215	>PCYB074390	>PKH_073320	>PCHAS_080790	>PY01581	>PF13_0229	>BBOV_IV007810	>TP02_0363	>cgd4_3280	>NCLIV_041760	>TGGT1_075880
>PVX_111210	>PCYB074400	>PKH_073330	>PCHAS_080800	>PY01582	>PFA0340w	>BBOV_IV007820	>TP02_0364	>cgd4_3290	>NCLIV_041770	>TGGT1_075890
>PVX_111205	>PCYB074410	>PKH_073340	>PCHAS_080810	>PY01583	>PFD0100c	>BBOV_IV007830	>TP02_0365	>cgd4_3300	>NCLIV_041780	>TGGT1_075900
>PVX_111200	>PCYB074410	>PKH_073350	>PCHAS_080820	>PY01584	>PFB0375w	>BBOV_IV007840	>TP02_0366	>cgd4_3310	>NCLIV_041790	>TGGT1_075910
>PVX_111195	>PCYB081010	>PKH_073360	>PCHAS_080830	>PY01585	>PF14_0403	>BBOV_IV007850	>TP02_0367	>cgd4_3320	>NCLIV_041800	>TGGT1_075920
>PVX_111190	>PCYB081020	>PKH_073370	>PCHAS_080840	>PY01586	>MAL7P1.87	>BBOV_IV007860	>TP02_0368	>cgd4_3330	>NCLIV_041810	>TGGT1_075930
>PVX_111185	>PCYB081030	>PKH_073380	>PCHAS_080850	>PY01587	>PF14_0723	>BBOV_IV007870	>TP02_0369	>cgd4_3340	>NCLIV_041820	>TGGT1_075940
>PVX_111180	>PCYB081040	>PKH_073390	>PCHAS_080860	>PY01588	>PF14_0694	>BBOV_IV007880	>TP02_0370	>cgd4_3350	>NCLIV_041830	>TGGT1_075950
>PVX_111175	>PCYB081050	>PKH_073400	>PCHAS_080870	>PY01589	>PFC0905c	>BBOV_IV007890	>TP02_0371	>cgd4_3360	>NCLIV_041840	>TGGT1_075960
>PVX_111170	>PCYB081060	>PKH_073410	>PCHAS_080880	>PY01590	>PF11_0090	>BBOV_IV007900	>TP02_0372	>cgd4_3370	>NCLIV_041850	>TGGT1_075970
>PVX_111165	>PCYB081070	>PKH_073420	>PCHAS_080890	>PY01591	>PFB0695c	>BBOV_IV007910	>TP02_0373	>cgd4_3380	>NCLIV_041860	>TGGT1_075980
>PVX_111160	>PCYB081080	>PKH_073430	>PCHAS_080900	>PY01592	>PFF0910c	>BBOV_IV007920	>TP02_0374	>cgd4_3390	>NCLIV_041870	>TGGT1_075990
>PVX_111155	>PCYB081090	>PKH_073440	>PCHAS_080910	>PY01593	>PFB0110w	>BBOV_IV007930	>TP02_0375	>cgd4_3400	>NCLIV_041880	>TGGT1_076000
>PVX_111150	>PCYB081100	>PKH_073450	>PCHAS_080920	>PY01594	>PF10_0152	>BBOV_IV007940	>TP02_0376	>cgd4_3410	>NCLIV_041890	>TGGT1_076010
>PVX_111145	>PCYB081110	>PKH_080010	>PCHAS_080930	>PY01595	>PF11_0215	>BBOV_IV007950	>TP02_0377	>cgd4_3420	>NCLIV_041900	>TGGT1_076020
>PVX_111140	>PCYB081120	>PKH_080020	>PCHAS_080940	>PY01596	>PFF0620c	>BBOV_IV007960	>TP02_0378	>cgd4_3430	>NCLIV_041910	>TGGT1_076030
>PVX_111135	>PCYB081130	>PKH_080030	>PCHAS_080950	>PY01597	>PFL1430c	>BBOV_IV007970	>TP02_0379	>cgd4_3440	>NCLIV_041920	>TGGT1_076040
>PVX_111130	>PCYB081140	>PKH_080040	>PCHAS_080960	>PY01598	>PFE0305w	>BBOV_IV007980	>TP02_0380	>cgd4_3450	>NCLIV_041930	>TGGT1_076050
>PVX_111125	>PCYB081150	>PKH_080050	>PCHAS_080970	>PY01599	>PFF1125c	>BBOV_IV007990	>TP02_0965	>cgd4_3460	>NCLIV_041940	>TGGT1_076060
>PVX_111120	>PCYB081160	>PKH_080060	>PCHAS_080980	>PY01600	>MAL7P1.151	>BBOV_IV008000	>TP02_0381	>cgd4_3470	>NCLIV_041950	>TGGT1_076070
>PVX_111115	>PCYB081170	>PKH_080070	>PCHAS_080990	>PY01601	>MAL8P1.33	>BBOV_IV008010	>TP02_0382	>cgd4_3480	>NCLIV_041960	>TGGT1_076080
>PVX_111110	>PCYB081180	>PKH_080080	>PCHAS_081000	>PY01602	>PFL1725w	>BBOV_IV008020	>TP02_0383	>cgd4_3490	>NCLIV_041970	>TGGT1_076090
>PVX_111105	>PCYB081190	>PKH_080090	>PCHAS_081010	>PY01603	>PF13_0159	>BBOV_IV008030	>TP02_0384	>cgd4_3500	>NCLIV_041980	>TGGT1_076100
>PVX_111100	>PCYB081200	>PKH_080100	>PCHAS_081020	>PY01604	>PFB0045c	>BBOV_IV008040	>TP02_0385	>cgd4_3510	>NCLIV_041990	>TGGT1_076110
>PVX_111095	>PCYB081210	>PKH_080110	>PCHAS_081030	>PY01605	>PFL1790w	>BBOV_IV008050	>TP02_0386	>cgd4_3520	>NCLIV_042000	>TGGT1_076120
>PVX_111090	>PCYB081220	>PKH_080120	>PCHAS_081040	>PY01606	>PF14_0756	>BBOV_IV008060	>TP02_0388	>cgd4_3530	>NCLIV_042010	>TGGT1_076130
>PVX_111085	>PCYB081230	>PKH_080130	>PCHAS_081050	>PY01607	>PF14_0155	>BBOV_IV008070	>TP02_0389	>cgd4_3540	>NCLIV_042020	>TGGT1_076140
>PVX_111080	>PCYB081240	>PKH_080140	>PCHAS_081060	>PY01608	>PF11_0282	>BBOV_IV008080	>TP02_0390	>cgd4_3550	>NCLIV_042030	>TGGT1_076150
>PVX_111075	>PCYB081250	>PKH_080150	>PCHAS_081070	>PY01609	>PFL0480w	>BBOV_IV008090	>TP02_0391	>cgd4_3560	>NCLIV_042040	>TGGT1_076160
>PVX_111070	>PCYB081260	>PKH_080160	>PCHAS_081080	>PY01610	>PFL0770w	>BBOV_IV008100	>TP02_0392	>cgd4_3570	>NCLIV_042050	>TGGT1_076170
>PVX_111065	>PCYB081270	>PKH_080170	>PCHAS_081090	>PY01611	>PF08_0038	>BBOV_IV008110	>TP02_0393	>cgd4_3580	>NCLIV_042060	>TGGT1_076180
>PVX_111060	>PCYB081280	>PKH_080180	>PCHAS_081100	>PY01612	>PF08_0027	>BBOV_IV008120	>TP02_0394	>cgd4_3590	>NCLIV_042070	>TGGT1_076190
>PVX_111055	>PCYB081290	>PKH_080190	>PCHAS_081110	>PY01613	>PF11_0338	>BBOV_IV008130	>TP02_0395	>cgd4_3600	>NCLIV_042080	>TGGT1_076200
>PVX_111050	>PCYB081300	>PKH_080200	>PCHAS_081120	>PY01614	>PFL1175w	>BBOV_IV008140	>TP02_0396	>cgd4_3610	>NCLIV_042090	>TGGT1_076210
>PVX_111045	>PCYB081310	>PKH_080210	>PCHAS_081130	>PY01615	>PF13_0298	>BBOV_IV008150	>TP02_0397	>cgd4_3620	>NCLIV_042100	>TGGT1_076220
>PVX_111040	>PCYB081320	>PKH_080220	>PCHAS_081140	>PY01616	>PFI0495w	>BBOV_IV008160	>TP02_0398	>cgd4_3630	>NCLIV_042110	>TGGT1_076230
>PVX_111035	>PCYB081330	>PKH_080230	>PCHAS_081150	>PY01617	>MAL7P1.107	>BBOV_IV008170	>TP02_0399	>cgd4_3640	>NCLIV_042120	>TGGT1_076240
>PVX_111030	>PCYB081340	>PKH_080240	>PCHAS_081160	>PY01618	>PF13_0283	>BBOV_IV008180	>TP02_0400	>cgd4_3650	>NCLIV_042130	>TGGT1_076250
>PVX_111025	>PCYB081350	>PKH_080250	>PCHAS_081170	>PY01619	>PF14_0479	>BBOV_IV008190	>TP02_0401	>cgd4_3660	>NCLIV_042140	>TGGT1_076260
>PVX_111020	>PCYB081360	>PKH_080260	>PCHAS_081180	>PY01620	>PFA0675w	>BBOV_IV008200	>TP02_0402	>cgd4_3670	>NCLIV_042150	>TGGT1_076270
>PVX_111015	>PCYB081370	>PKH_080270	>PCHAS_081190	>PY01621	>PFF1240w	>BBOV_IV008210	>TP02_0403	>cgd4_3680	>NCLIV_042160	>TGGT1_076280
>PVX_111010	>PCYB081380	>PKH_080280	>PCHAS_081200	>PY01622	>PFB0140w	>BBOV_IV008220	>TP02_0404	>cgd4_3690	>NCLIV_042170	>TGGT1_076290
>PVX_111005	>PCYB081390	>PKH_080290	>PCHAS_081210	>PY01623	>PF14_0232	>BBOV_IV008230	>TP02_0405	>cgd4_3700	>NCLIV_042180	>TGGT1_076300
>PVX_111000	>PCYB081400	>PKH_080300	>PCHAS_081220	>PY01624	>PFD0915w	>BBOV_IV008240	>TP02_0406	>cgd4_3710	>NCLIV_042190	>TGGT1_076310
>PVX_110995	>PCYB081410	>PKH_080310	>PCHAS_081230	>PY01625	>PFC0416w	>BBOV_IV008250	>TP02_0407	>cgd4_3720	>NCLIV_042200	>TGGT1_076320
>PVX_110990	>PCYB081420	>PKH_080320	>PCHAS_081240	>PY01626	>PFL0520c	>BBOV_IV008260	>TP02_0408	>cgd4_3730	>NCLIV_042210	>TGGT1_076330
>PVX_110985	>PCYB081430	>PKH_080330	>PCHAS_081250	>PY01627	>PF11_0074	>BBOV_IV008270	>TP02_0409	>cgd4_3740	>NCLIV_042220	>TGGT1_076340
>PVX_110980	>PCYB081440	>PKH_080340	>PCHAS_081260	>PY01628	>MAL13P1.322	>BBOV_IV008280	>TP02_0410	>cgd4_3750	>NCLIV_042230	>TGGT1_076350
>PVX_110975	>PCYB081450	>PKH_080350	>PCHAS_081270	>PY01629	>PF11_0560	>BBOV_IV008290	>TP02_0411	>cgd4_3760	>NCLIV_042240	>TGGT1_076360
>PVX_110970	>PCYB081460	>PKH_080360	>PCHAS_081280	>PY01630	>MAL13P1.319	>BBOV_IV008300	>TP02_0412	>cgd4_3770	>NCLIV_042250	>TGGT1_076370
>PVX_110965	>PCYB081470	>PKH_080370	>PCHAS_081290	>PY01631	>PFL1170w	>BBOV_IV008310	>TP02_0413	>cgd4_3780	>NCLIV_042260	>TGGT1_076380
>PVX_110960	>PCYB081480	>PKH_080380	>PCHAS_081300	>PY01632	>MAL13P1.46	>BBOV_IV008320	>TP02_0414	>cgd4_3790	>NCLIV_042270	>TGGT1_076390
>PVX_110955	>PCYB081490	>PKH_080390	>PCHAS_081310	>PY01633	>PF10_0110	>BBOV_IV008330	>TP02_0415	>cgd4_3800	>NCLIV_042280	>TGGT1_076400
>PVX_110950	>PCYB081500	>PKH_080400	>PCHAS_081320	>PY01634	>MAL7P1.157	>BBOV_IV008340	>TP02_0416	>cgd4_3810	>NCLIV_042290	>TGGT1_076410
>PVX_110945	>PCYB081510	>PKH_080410	>PCHAS_081330	>PY01635	>PFB0335c	>BBOV_IV008350	>TP02_0417	>cgd4_3820	>NCLIV_042291	>TGGT1_076420
>PVX_110940	>PCYB081520	>PKH_080420	>PCHAS_081340	>PY01636	>PFB0890c	>BBOV_IV008360	>TP02_0418	>cgd4_3830	>NCLIV_042292	>TGGT1_076430
>PVX_110935	>PCYB081530	>PKH_080430	>PCHAS_081350	>PY01637	>PFF0815w	>BBOV_IV008370	>TP02_0419	>cgd4_3840	>NCLIV_042293	>TGGT1_076440
>PVX_110930	>PCYB081540	>PKH_080440	>PCHAS_081360	>PY01638	>PFL0885w	>BBOV_IV008380	>TP02_0420	>cgd4_3850	>NCLIV_042294	>TGGT1_076450
>PVX_110925	>PCYB081550	>PKH_080450	>PCHAS_081370	>PY01639	>PF11_0322	>BBOV_IV008390	>TP02_0421	>cgd4_3860	>NCLIV_042295	>TGGT1_076460
>PVX_110920	>PCYB081560	>PKH_080460	>PCHAS_081380	>PY01640	>PFE1370w	>BBOV_IV008400	>TP02_0422	>cgd4_3870	>NCLIV_042296	>TGGT1_035260
>PVX_110915	>PCYB081570	>PKH_080470	>PCHAS_081390	>PY01641	>PF11_0195	>BBOV_IV008410	>TP02_0423	>cgd4_3880	>NCLIV_042300	>TGGT1_035250
>PVX_110910	>PCYB081580	>PKH_080480	>PCHAS_081400	>PY01642	>PFD0860w	>BBOV_IV008420	>TP02_0424	>cgd4_3890	>NCLIV_042310	>TGGT1_035240
>PVX_110905	>PCYB081590	>PKH_080490	>PCHAS_081410	>PY01643	>PFE0655w	>BBOV_IV008430	>TP02_0425	>cgd4_3900	>NCLIV_042320	>TGGT1_035230
>PVX_110900	>PCYB081600	>PKH_080500	>PCHAS_081420	>PY01644	>PFB0886c	>BBOV_IV008440	>TP02_0426	>cgd4_3910	>NCLIV_042330	>TGGT1_035220
>PVX_110895	>PCYB081610	>PKH_080510	>PCHAS_081430	>PY01645	>PFB0480w	>BBOV_IV008450	>TP02_0427	>cgd4_3920	>NCLIV_042340	>TGGT1_035210
>PVX_110890	>PCYB081620	>PKH_080520	>PCHAS_081440	>PY01646	>PF13_0055	>BBOV_IV008460	>TP02_0428	>cgd4_3930	>NCLIV_042350	>TGGT1_035200
>PVX_110885	>PCYB081630	>PKH_080530	>PCHAS_081450	>PY01647	>PF11_0484	>BBOV_IV008470	>TP02_0429	>cgd4_3940	>NCLIV_042360	>TGGT1_035190
>PVX_110880	>PCYB081640	>PKH_080540	>PCHAS_081460	>PY01648	>PF10_0089	>BBOV_IV008480	>TP02_0430	>cgd4_3950	>NCLIV_042370	>TGGT1_035180
>PVX_110875	>PCYB081650	>PKH_080550	>PCHAS_081470	>PY01649	>PF13_0350	>BBOV_IV008490	>TP02_0431	>cgd4_3960	>NCLIV_042380	>TGGT1_035170
>PVX_110870	>PCYB081660	>PKH_080560	>PCHAS_081480	>PY01650	>PFL0870w	>BBOV_IV008500	>TP02_0432	>cgd4_3970	>NCLIV_042390	>TGGT1_035160
>PVX_110865	>PCYB081670	>PKH_080570	>PCHAS_081490	>PY01651	>MAL13P1.222	>BBOV_IV008510	>TP02_0433	>cgd4_3980	>NCLIV_042400	>TGGT1_035150
>PVX_110860	>PCYB081680	>PKH_080580	>PCHAS_081500	>PY01652	>PF13_0172	>BBOV_IV008520	>TP02_0434	>cgd4_3990	>NCLIV_042410	>TGGT1_035140
>PVX_110855	>PCYB081690	>PKH_080590	>PCHAS_081510	>PY01653	>PF14_0243a	>BBOV_IV008530	>TP02_0435	>cgd4_4000	>NCLIV_042420	>TGGT1_035130
>PVX_110850	>PCYB081700	>PKH_080600	>PCHAS_081520	>PY01654	>PF11_0347	>BBOV_IV008540	>TP02_0436	>cgd4_4010	>NCLIV_042430	>TGGT1_035120
>PVX_110845	>PCYB081710	>PKH_080610	>PCHAS_081530	>PY01655	>MAL13P1.182	>BBOV_IV008550	>TP02_0437	>cgd4_4020	>NCLIV_042440	>TGGT1_035110
>PVX_110840	>PCYB081720	>PKH_080620	>PCHAS_081540	>PY01656	>PF14_0711	>BBOV_IV008560	>TP02_0438	>cgd4_4030	>NCLIV_042450	>TGGT1_035100
>PVX_110835	>PCYB081730	>PKH_080630	>PCHAS_081550	>PY01657	>PFE1455w	>BBOV_IV008570	>TP02_0439	>cgd4_4040	>NCLIV_042460	>TGGT1_035090
>PVX_110830	>PCYB081740	>PKH_080640	>PCHAS_081560	>PY01658	>PF14_0781	>BBOV_IV008580	>TP02_0440	>cgd4_4050	>NCLIV_042470	>TGGT1_035080
>PVX_110825	>PCYB081750	>PKH_080650	>PCHAS_081570	>PY01659	>MAL13P1.246	>BBOV_IV008590	>TP02_0441	>cgd4_4060	>NCLIV_042480	>TGGT1_035070
>PVX_110820	>PCYB081760	>PKH_080655	>PCHAS_081580	>PY01660	>PFD1090c	>BBOV_IV008600	>TP02_0442	>cgd4_4070	>NCLIV_042490	>TGGT1_035060
>PVX_110815	>PCYB081770	>PKH_080660	>PCHAS_081590	>PY01661	>PFF1210w	>BBOV_IV008610	>TP02_0443	>cgd4_4080	>NCLIV_042500	>TGGT1_035050
>PVX_110810	>PCYB081780	>PKH_080670	>PCHAS_081600	>PY01662	>PF14_0626	>BBOV_IV008620	>TP02_0444	>cgd4_4090	>NCLIV_042510	>TGGT1_035040
>PVX_110805	>PCYB081790	>PKH_080680	>PCHAS_081610	>PY01663	>MAL13P1.221	>BBOV_IV008630	>TP02_0445	>cgd4_4100	>NCLIV_042520	>TGGT1_035030
>PVX_004539	>PCYB081800	>PKH_080690	>PCHAS_081620	>PY01664	>PFL1830w	>BBOV_IV008640	>TP02_0446	>cgd4_4110	>NCLIV_042530	>TGGT1_035020
>PVX_004537	>PCYB081810	>PKH_080700	>PCHAS_081630	>PY01665	>PF11_0172	>BBOV_IV008650	>TP02_0447	>cgd4_4120	>NCLIV_042540	>TGGT1_035010
>PVX_004535	>PCYB081820	>PKH_080710	>PCHAS_081640	>PY01666	>PF07_0100	>BBOV_IV008660	>TP02_0448	>cgd4_4130	>NCLIV_042550	>TGGT1_035000
>PVX_004525	>PCYB081830	>PKH_080720	>PCHAS_081650	>PY01667	>PFE0555w	>BBOV_IV008670	>TP02_0449	>cgd4_4140	>NCLIV_042560	>TGGT1_034990
>PVX_004520	>PCYB081840	>PKH_080730	>PCHAS_081660	>PY01668	>MAL7P1.125	>BBOV_IV008680	>TP02_0450	>cgd4_4150	>NCLIV_042570	>TGGT1_034980
>PVX_004515	>PCYB081850	>PKH_080740	>PCHAS_081670	>PY01669	>PF13_0257	>BBOV_IV008690	>TP02_0451	>cgd4_4160	>NCLIV_042580	>TGGT1_034970
>PVX_004510	>PCYB081860	>PKH_080750	>PCHAS_081680	>PY01670	>PF14_0081	>BBOV_IV008700	>TP02_0452	>cgd4_4170	>NCLIV_042590	>TGGT1_034960
>PVX_004505	>PCYB081870	>PKH_080760	>PCHAS_081690	>PY01671	>PF14_0139	>BBOV_IV008710	>TP02_0453	>cgd4_4180	>NCLIV_042600	>TGGT1_034950
>PVX_004495	>PCYB081880	>PKH_080770	>PCHAS_081700	>PY01672	>PF13_0321	>BBOV_IV008720	>TP02_0454	>cgd4_4190	>NCLIV_042610	>TGGT1_034940
>PVX_098582	>PCYB081890	>PKH_080780	>PCHAS_081710	>PY01673	>PFI1715w	>BBOV_IV008730	>TP02_0455	>cgd4_4200	>NCLIV_042620	>TGGT1_034930
>PVX_098585	>PCYB081900	>PKH_080790	>PCHAS_081720	>PY01674	>MAL7P1.95	>BBOV_IV008740	>TP02_0456	>cgd4_4210	>NCLIV_042630	>TGGT1_034920
>PVX_098590	>PCYB081910	>PKH_080800	>PCHAS_081730	>PY01675	>PF13_0260	>BBOV_IV008750	>TP02_0457	>cgd4_4220	>NCLIV_042640	>TGGT1_034910
>PVX_098595	>PCYB081920	>PKH_080810	>PCHAS_081740	>PY01676	>MAL13P1.465	>BBOV_IV008760	>TP02_0458	>cgd4_4230	>NCLIV_042650	>TGGT1_034900
>PVX_098600	>PCYB081930	>PKH_080820	>PCHAS_081750	>PY01677	>PFI1468c	>BBOV_IV008770	>TP02_0459	>cgd4_4240	>NCLIV_042660	>TGGT1_034890
>PVX_098605	>PCYB081940	>PKH_080830	>PCHAS_081760	>PY01678	>PFL1050w	>BBOV_IV008780	>TP02_0460	>cgd4_4250	>NCLIV_042670	>TGGT1_034880
>PVX_098610	>PCYB081950	>PKH_080840	>PCHAS_081770	>PY01679	>PFA0135w	>BBOV_IV008790	>TP02_0461	>cgd4_4260	>NCLIV_042680	>TGGT1_034870
>PVX_098615	>PCYB081960	>PKH_080850	>PCHAS_081780	>PY01680	>PFI0850w	>BBOV_IV008800	>TP02_0462	>cgd4_4270	>NCLIV_042690	>TGGT1_034860
>PVX_098620	>PCYB081970	>PKH_080860	>PCHAS_081790	>PY01681	>PFA0500w	>BBOV_IV008810	>TP02_0463	>cgd4_4280	>NCLIV_042700	>TGGT1_034850
>PVX_098625	>PCYB081980	>PKH_080870	>PCHAS_081800	>PY01682	>MAL13P1.281	>BBOV_IV008820	>TP02_0464	>cgd4_4290	>NCLIV_042710	>TGGT1_034840
>PVX_098630	>PCYB081990	>PKH_080880	>PCHAS_081810	>PY01683	>PFD0075w	>BBOV_IV008830	>TP02_0465	>cgd4_4300	>NCLIV_042720	>TGGT1_034830
>PVX_098635	>PCYB082000	>PKH_080890	>PCHAS_081820	>PY01684	>PF11_0365	>BBOV_IV008840	>TP02_0466	>cgd4_4310	>NCLIV_042730	>TGGT1_034820
>PVX_098640	>PCYB082010	>PKH_080900	>PCHAS_081830	>PY01685	>PFI0770c	>BBOV_IV008850	>TP02_0467	>cgd4_4320	>NCLIV_042740	>TGGT1_034810
>PVX_098645	>PCYB082020	>PKH_080910	>PCHAS_081840	>PY01686	>MAL8P1.18	>BBOV_IV008860	>TP02_0468	>cgd4_4330	>NCLIV_042750	>TGGT1_034800
>PVX_098650	>PCYB082030	>PKH_080920	>PCHAS_081850	>PY01687	>PFE0130c	>BBOV_IV008870	>TP02_0469	>cgd4_4340	>NCLIV_042760	>TGGT1_034790
>PVX_098655	>PCYB082040	>PKH_080930	>PCHAS_081860	>PY01688	>PFI0500w	>BBOV_IV008880	>TP02_0470	>cgd4_4350	>NCLIV_042770	>TGGT1_034780
>PVX_098660	>PCYB082050	>PKH_080940	>PCHAS_081870	>PY01689	>PFE0760w	>BBOV_IV008890	>TP02_0471	>cgd4_4360	>NCLIV_042780	>TGGT1_034770
>PVX_098665	>PCYB082060	>PKH_080950	>PCHAS_081880	>PY01690	>MAL8P1.59	>BBOV_IV008900	>TP02_0472	>cgd4_4370	>NCLIV_042790	>TGGT1_034760
>PVX_098670	>PCYB082070	>PKH_080960	>PCHAS_081890	>PY01691	>MAL13P1.186	>BBOV_IV008910	>TP02_0473	>cgd4_4380	>NCLIV_042800	>TGGT1_034750
>PVX_098675	>PCYB082080	>PKH_080970	>PCHAS_081900	>PY01692	>PFB0390w	>BBOV_IV008920	>TP02_0474	>cgd4_4390	>NCLIV_042810	>TGGT1_034740
>PVX_098680	>PCYB082090	>PKH_080980	>PCHAS_081910	>PY01693	>PF13_0026	>BBOV_IV008930	>TP02_0475	>cgd4_4400	>NCLIV_042820	>TGGT1_034730
>PVX_098685	>PCYB082100	>PKH_080990	>PCHAS_081920	>PY01694	>PFE1080w	>BBOV_IV008940	>TP02_0476	>cgd4_4410	>NCLIV_042830	>TGGT1_034720
>PVX_098690	>PCYB082110	>PKH_081000	>PCHAS_081930	>PY01695	>PF11_0324	>BBOV_IV008950	>TP02_0477	>cgd4_4420	>NCLIV_042840	>TGGT1_034710
>PVX_098695	>PCYB082120	>PKH_081010	>PCHAS_081940	>PY01696	>PFL2180w	>BBOV_IV008960	>TP02_0478	>cgd4_4430	>NCLIV_042850	>TGGT1_034700
>PVX_098700	>PCYB082130	>PKH_081020	>PCHAS_081950	>PY01697	>PF11_0511	>BBOV_IV008970	>TP02_0479	>cgd4_4440	>NCLIV_042860	>TGGT1_034690
>PVX_098705	>PCYB082140	>PKH_081030	>PCHAS_081960	>PY01698	>MAL13P1.255	>BBOV_IV008980	>TP02_0480	>cgd4_4450	>NCLIV_042870	>TGGT1_034580
>PVX_098710	>PCYB082150	>PKH_081040	>PCHAS_081970	>PY01699	>PF08_0137	>BBOV_IV008990	>TP02_0481	>cgd4_4460	>NCLIV_042880	>TGGT1_034570
>PVX_098715	>PCYB082160	>PKH_081050	>PCHAS_081980	>PY01700	>PFD0980w	>BBOV_IV009000	>TP02_0482	>cgd4_4470	>NCLIV_042890	>TGGT1_034560
>PVX_098720	>PCYB082170	>PKH_081060	>PCHAS_081990	>PY01701	>PFF1020c	>BBOV_IV009010	>TP02_0483	>cgd4_4480	>NCLIV_042900	>TGGT1_034550
>PVX_098725	>PCYB082180	>PKH_081070	>PCHAS_082000	>PY01702	>PF11_0327	>BBOV_IV009020	>TP02_0484	>cgd4_4490	>NCLIV_042910	>TGGT1_034540
>PVX_098730	>PCYB082190	>PKH_081080	>PCHAS_082010	>PY01703	>PF11_0382	>BBOV_IV009030	>TP02_0485	>cgd4_4500	>NCLIV_042920	>TGGT1_034530
>PVX_098735	>PCYB082200	>PKH_081090	>PCHAS_082020	>PY01704	>MAL7P1.339	>BBOV_IV009040	>TP02_0486	>cgd5_10	>NCLIV_042930	>TGGT1_034520
>PVX_098740	>PCYB082210	>PKH_081100	>PCHAS_082030	>PY01705	>PFL0580w	>BBOV_IV009050	>TP02_0487	>cgd5_20	>NCLIV_042940	>TGGT1_034470
>PVX_098745	>PCYB082220	>PKH_081110	>PCHAS_082040	>PY01706	>PF14_0052	>BBOV_IV009060	>TP02_0488	>cgd5_30	>NCLIV_042950	>TGGT1_034460
>PVX_098750	>PCYB082230	>PKH_081120	>PCHAS_082050	>PY01707	>PFL0710w	>BBOV_IV009070	>TP02_0489	>cgd5_40	>NCLIV_042960	>TGGT1_034450
>PVX_098755	>PCYB082240	>PKH_081130	>PCHAS_082060	>PY01708	>PFB0530c	>BBOV_IV009080	>TP02_0490	>cgd5_50	>NCLIV_042970	>TGGT1_034440
>PVX_098760	>PCYB082250	>PKH_081140	>PCHAS_082070	>PY01709	>MAL8P1.310	>BBOV_IV009090	>TP02_0491	>cgd5_60	>NCLIV_042980	>TGGT1_034430
>PVX_098765	>PCYB082260	>PKH_081150	>PCHAS_082080	>PY01710	>PFI1281w	>BBOV_IV009100	>TP02_0492	>cgd5_70	>NCLIV_042990	>TGGT1_034420
>PVX_098770	>PCYB082270	>PKH_081160	>PCHAS_082090	>PY01711	>PF14_0745	>BBOV_IV009110	>TP02_0493	>cgd5_80	>NCLIV_043000	>TGGT1_034410
>PVX_098775	>PCYB082280	>PKH_081170	>PCHAS_082100	>PY01712	>PF13_0109	>BBOV_IV009120	>TP02_0494	>cgd5_90	>NCLIV_043010	>TGGT1_034400
>PVX_098780	>PCYB082290	>PKH_081180	>PCHAS_082110	>PY01713	>PF14_0414	>BBOV_IV009130	>TP02_0495	>cgd5_100	>NCLIV_043020	>TGGT1_034390
>PVX_098785	>PCYB082300	>PKH_081190	>PCHAS_082120	>PY01714	>PFL2285c	>BBOV_IV009140	>TP02_0496	>cgd5_110	>NCLIV_043030	>TGGT1_034380
>PVX_098795	>PCYB082310	>PKH_081200	>PCHAS_082130	>PY01715	>PFI1835c	>BBOV_IV009150	>TP02_0497	>cgd5_120	>NCLIV_043040	>TGGT1_034370
>PVX_098800	>PCYB082320	>PKH_081210	>PCHAS_082140	>PY01716	>PF11_0187	>BBOV_IV009160	>TP02_0498	>cgd5_130	>NCLIV_043050	>TGGT1_034360
>PVX_098805	>PCYB082330	>PKH_081220	>PCHAS_082150	>PY01717	>PF07_0006	>BBOV_IV009170	>TP02_0499	>cgd5_140	>NCLIV_043060	>TGGT1_034350
>PVX_098810	>PCYB082340	>PKH_081230	>PCHAS_082160	>PY01718	>MAL13P1.333	>BBOV_IV009180	>TP02_0500	>cgd5_150	>NCLIV_043070	>TGGT1_034340
>PVX_098815	>PCYB082350	>PKH_081240	>PCHAS_082170	>PY01719	>PF13_0177	>BBOV_IV009190	>TP02_0501	>cgd5_160	>NCLIV_043080	>TGGT1_034330
>PVX_098820	>PCYB082360	>PKH_081250	>PCHAS_082180	>PY01720	>PF13_0340	>BBOV_IV009200	>TP02_0502	>cgd5_170	>NCLIV_043090	>TGGT1_034320
>PVX_098825	>PCYB082370	>PKH_081260	>PCHAS_082190	>PY01721	>PFE1595c	>BBOV_IV009210	>TP02_0503	>cgd5_180	>NCLIV_043100	>TGGT1_034310
>PVX_098830	>PCYB082380	>PKH_081270	>PCHAS_082200	>PY01722	>PF14_0054	>BBOV_IV009220	>TP02_0504	>cgd5_190	>NCLIV_043110	>TGGT1_034300
>PVX_098835	>PCYB082390	>PKH_081280	>PCHAS_082210	>PY01723	>PF10_0208	>BBOV_IV009230	>TP02_0505	>cgd5_200	>NCLIV_043120	>TGGT1_034280
>PVX_098840	>PCYB082400	>PKH_081290	>PCHAS_082220	>PY01724	>PFF0475w	>BBOV_IV009240	>TP02_0506	>cgd5_210	>NCLIV_043130	>TGGT1_034270
>PVX_098845	>PCYB082410	>PKH_081300	>PCHAS_082230	>PY01725	>PF07_0081	>BBOV_IV009250	>TP02_0507	>cgd5_220	>NCLIV_043140	>TGGT1_034260
>PVX_098850	>PCYB082420	>PKH_081310	>PCHAS_082240	>PY01726	>PFE1275c	>BBOV_IV009260	>TP02_0508	>cgd5_230	>NCLIV_043150	>TGGT1_034250
>PVX_098855	>PCYB082430	>PKH_081320	>PCHAS_082250	>PY01727	>PF13_0218a	>BBOV_IV009270	>TP02_0509	>cgd5_240	>NCLIV_043160	>TGGT1_034240
>PVX_098860	>PCYB082440	>PKH_081330	>PCHAS_082260	>PY01728	>PFL0945w	>BBOV_IV009280	>TP02_0510	>cgd5_250	>NCLIV_043170	>TGGT1_034230
>PVX_098865	>PCYB082450	>PKH_081340	>PCHAS_082270	>PY01729	>PF14_0198	>BBOV_IV009290	>TP02_0511	>cgd5_260	>NCLIV_043180	>TGGT1_034220
>PVX_098870	>PCYB082460	>PKH_081350	>PCHAS_082280	>PY01730	>PFB0980w	>BBOV_IV009300	>TP02_0512	>cgd5_270	>NCLIV_043190	>TGGT1_034210
>PVX_098875	>PCYB082470	>PKH_081360	>PCHAS_082290	>PY01731	>PFC1075w	>BBOV_IV009310	>TP02_0513	>cgd5_280	>NCLIV_043200	>TGGT1_034200
>PVX_098880	>PCYB082480	>PKH_081380	>PCHAS_082300	>PY01732	>PFF0065c	>BBOV_IV009320	>TP02_0514	>cgd5_290	>NCLIV_043210	>TGGT1_034190
>PVX_098885	>PCYB082490	>PKH_081390	>PCHAS_082310	>PY01733	>PF07_0002	>BBOV_IV009330	>TP02_0515	>cgd5_300	>NCLIV_043220	>TGGT1_034180
>PVX_098890	>PCYB082500	>PKH_081400	>PCHAS_082320	>PY01734	>PFF1520w	>BBOV_IV009340	>TP02_0516	>cgd5_310	>NCLIV_043230	>TGGT1_034170
>PVX_098895	>PCYB082510	>PKH_081410	>PCHAS_082330	>PY01735	>PF11_0026	>BBOV_IV009350	>TP02_0517	>cgd5_320	>NCLIV_043240	>TGGT1_034160
>PVX_098900	>PCYB082520	>PKH_081420	>PCHAS_082340	>PY01736	>PFI0660c	>BBOV_IV009360	>TP02_0518	>cgd5_330	>NCLIV_043250	>TGGT1_034150
>PVX_098905	>PCYB082530	>PKH_081430	>PCHAS_082350	>PY01737	>PF11_0286	>BBOV_IV009370	>TP02_0519	>cgd5_340	>NCLIV_043260	>TGGT1_034140
>PVX_098910	>PCYB082540	>PKH_081440	>PCHAS_082360	>PY01738	>PFL1250c	>BBOV_IV009380	>TP02_0520	>cgd5_350	>NCLIV_043270	>TGGT1_034130
>PVX_098915	>PCYB082550	>PKH_081450	>PCHAS_082370	>PY01739	>PF14_0604a	>BBOV_IV009390	>TP02_0521	>cgd5_360	>NCLIV_043280	>TGGT1_034120
>PVX_098920	>PCYB082560	>PKH_081460	>PCHAS_082380	>PY01740	>PF13_0279	>BBOV_IV009400	>TP02_0522	>cgd5_370	>NCLIV_043290	>TGGT1_034110
>PVX_098925	>PCYB082570	>PKH_081470	>PCHAS_082390	>PY01741	>PFL0495c	>BBOV_IV009410	>TP02_0523	>cgd5_380	>NCLIV_043300	>TGGT1_034100
>PVX_098930	>PCYB082580	>PKH_081480	>PCHAS_082400	>PY01742	>MAL13P1.86	>BBOV_IV009420	>TP02_0524	>cgd5_390	>NCLIV_043310	>TGGT1_034090
>PVX_098935	>PCYB082590	>PKH_081490	>PCHAS_082410	>PY01743	>PF14_0119	>BBOV_IV009430	>TP02_0525	>cgd5_400	>NCLIV_043320	>TGGT1_034080
>PVX_098940	>PCYB082600	>PKH_081500	>PCHAS_082420	>PY01744	>PFL1590c	>BBOV_IV009440	>TP02_0526	>cgd5_410	>NCLIV_043330	>TGGT1_034070
>PVX_098945	>PCYB082610	>PKH_081510	>PCHAS_082430	>PY01745	>PF11_0181	>BBOV_IV009450	>TP02_0527	>cgd5_420	>NCLIV_043340	>TGGT1_034060
>PVX_098950	>PCYB082620	>PKH_081520	>PCHAS_082440	>PY01746	>MAL8P1.31	>BBOV_IV009460	>TP02_0528	>cgd5_430	>NCLIV_043350	>TGGT1_034050
>PVX_098955	>PCYB082630	>PKH_081530	>PCHAS_082450	>PY01747	>PFL0775w	>BBOV_IV009470	>TP02_0529	>cgd5_440	>NCLIV_043360	>TGGT1_034040
>PVX_098960	>PCYB082640	>PKH_081540	>PCHAS_082460	>PY01748	>PFD1130w	>BBOV_IV009480	>TP02_0530	>cgd5_450	>NCLIV_043370	>TGGT1_034030
>PVX_098965	>PCYB082650	>PKH_081550	>PCHAS_082470	>PY01749	>PF07_0027	>BBOV_IV009490	>TP02_0531	>cgd5_460	>NCLIV_043380	>TGGT1_034020
>PVX_098970	>PCYB082660	>PKH_081560	>PCHAS_082480	>PY01750	>PFI0530c	>BBOV_IV009500	>TP02_0532	>cgd5_470	>NCLIV_043390	>TGGT1_034010
>PVX_098975	>PCYB082670	>PKH_081570	>PCHAS_082490	>PY01751	>MAL8P1.143-a	>BBOV_IV009510	>TP02_0533	>cgd5_480	>NCLIV_043400	>TGGT1_034000
>PVX_098980	>PCYB082680	>PKH_081580	>PCHAS_082500	>PY01752	>MAL8P1.143-b	>BBOV_IV009520	>TP02_0534	>cgd5_490	>NCLIV_043410	>TGGT1_033990
>PVX_098985	>PCYB082690	>PKH_081590	>PCHAS_082510	>PY01753	>PFI1730w	>BBOV_IV009530	>TP02_0535	>cgd5_500	>NCLIV_043420	>TGGT1_033980
>PVX_098990	>PCYB082700	>PKH_081600	>PCHAS_082520	>PY01754	>PFE1090w	>BBOV_IV009540	>TP02_0536	>cgd5_510	>NCLIV_043430	>TGGT1_033970
>PVX_098995	>PCYB082710	>PKH_081610	>PCHAS_082530	>PY01755	>PF10_0211	>BBOV_IV009550	>TP02_0537	>cgd5_520	>NCLIV_043440	>TGGT1_033960
>PVX_099000	>PCYB082720	>PKH_081620	>PCHAS_082540	>PY01756	>PFI1010w	>BBOV_IV009560	>TP02_0538	>cgd5_530	>NCLIV_043441	>TGGT1_033950
>PVX_099005	>PCYB082730	>PKH_081630	>PCHAS_082550	>PY01757	>PFL0605c	>BBOV_IV009570	>TP02_0539	>cgd5_540	>NCLIV_043450	>TGGT1_033940
>PVX_099010	>PCYB082740	>PKH_081640	>PCHAS_082560	>PY01758	>PFB0215c	>BBOV_IV009580	>TP02_0540	>cgd5_550	>NCLIV_043460	>TGGT1_033930
>PVX_099015	>PCYB082750	>PKH_081650	>PCHAS_082570	>PY01759	>PF10_0023	>BBOV_IV009590	>TP02_0541	>cgd5_560	>NCLIV_043470	>TGGT1_033920
>PVX_099020	>PCYB082760	>PKH_081660	>PCHAS_082580	>PY01760	>PFI0225w	>BBOV_IV009600	>TP02_0542	>cgd5_570	>NCLIV_043480	>TGGT1_033910
>PVX_099025	>PCYB082770	>PKH_081670	>PCHAS_082590	>PY01761	>PF13_0087	>BBOV_IV009610	>TP02_0543	>cgd5_580	>NCLIV_043490	>TGGT1_033900
>PVX_099030	>PCYB082780	>PKH_081680	>PCHAS_082600	>PY01762	>PFE1515w	>BBOV_IV009620	>TP02_0544	>cgd5_590	>NCLIV_043500	>TGGT1_033890
>PVX_099035	>PCYB082790	>PKH_081690	>PCHAS_082610	>PY01763	>PFE0905w	>BBOV_IV009630	>TP02_0545	>cgd5_600	>NCLIV_043510	>TGGT1_033880
>PVX_099040	>PCYB082800	>PKH_081700	>PCHAS_082620	>PY01764	>PF14_0067	>BBOV_IV009640	>TP02_0546	>cgd5_610	>NCLIV_043520	>TGGT1_033870
>PVX_099045	>PCYB082810	>PKH_081710	>PCHAS_082630	>PY01765	>PFI1340w	>BBOV_IV009650	>TP02_0547	>cgd5_620	>NCLIV_043530	>TGGT1_033860
>PVX_099050	>PCYB082820	>PKH_081720	>PCHAS_082640	>PY01766	>PFL1345c	>BBOV_IV009660	>TP02_0548	>cgd5_630	>NCLIV_043540	>TGGT1_033850
>PVX_099055	>PCYB082830	>PKH_081730	>PCHAS_082650	>PY01767	>PF13_0100	>BBOV_IV009670	>TP02_0549	>cgd5_640	>NCLIV_043550	>TGGT1_033840
>PVX_099060	>PCYB082840	>PKH_081740	>PCHAS_082660	>PY01768	>PF08_0070	>BBOV_IV009680	>TP02_0550	>cgd5_650	>NCLIV_043560	>TGGT1_033730
>PVX_099065	>PCYB082850	>PKH_081750	>PCHAS_082670	>PY01769	>PF13_0193	>BBOV_IV009690	>TP02_0551	>cgd5_660	>NCLIV_043570	>TGGT1_033720
>PVX_099070	>PCYB082860	>PKH_081760	>PCHAS_082680	>PY01770	>PFL2485c	>BBOV_IV009700	>TP02_0552	>cgd5_670	>NCLIV_043580	>TGGT1_033710
>PVX_099075	>PCYB082870	>PKH_081770	>PCHAS_082690	>PY01771	>PFL2425w	>BBOV_IV009710	>TP02_0553	>cgd5_680	>NCLIV_043590	>TGGT1_033700
>PVX_099080	>PCYB082880	>PKH_081780	>PCHAS_082700	>PY01772	>PFF0830w	>BBOV_IV009720	>TP02_0554	>cgd5_690	>NCLIV_043600	>TGGT1_033690
>PVX_099085	>PCYB082890	>PKH_081790	>PCHAS_082710	>PY01773	>PF11_0321	>BBOV_IV009730	>TP02_0555	>cgd5_700	>NCLIV_043601	>TGGT1_033680
>PVX_099090	>PCYB082900	>PKH_081810	>PCHAS_082720	>PY01774	>PF11_0302	>BBOV_IV009740	>TP02_0556	>cgd5_710	>NCLIV_043610	>TGGT1_033670
>PVX_099095	>PCYB082910	>PKH_081811	>PCHAS_082730	>PY01775	>PFA0235w	>BBOV_IV009750	>TP02_0557	>cgd5_720	>NCLIV_043620	>TGGT1_033660
>PVX_099100	>PCYB082920	>PKH_081812	>PCHAS_082740	>PY01776	>PFC0371w	>BBOV_IV009760	>TP02_0558	>cgd5_730	>NCLIV_043630	>TGGT1_033650
>PVX_099105	>PCYB082930	>PKH_081813	>PCHAS_082750	>PY01777	>PFE1190c	>BBOV_IV009770	>TP02_0559	>cgd5_740	>NCLIV_043640	>TGGT1_033640
>PVX_099107	>PCYB082940	>PKH_081820	>PCHAS_082760	>PY01778	>PF10_0125	>BBOV_IV009780	>TP02_0560	>cgd5_750	>NCLIV_043650	>TGGT1_033630
>PVX_099110	>PCYB082950	>PKH_081830	>PCHAS_082770	>PY01779	>PFI1055w	>BBOV_IV009790	>TP02_0561	>cgd5_760	>NCLIV_043660	>TGGT1_033620
>PVX_099115	>PCYB082960	>PKH_081840	>PCHAS_082780	>PY01780	>PFI1270w	>BBOV_IV009800	>TP02_0562	>cgd5_770	>NCLIV_043670	>TGGT1_033610
>PVX_099120	>PCYB082970	>PKH_081850	>PCHAS_082790	>PY01781	>PF14_0221	>BBOV_IV009810	>TP02_0563	>cgd5_780	>NCLIV_043680	>TGGT1_033600
>PVX_099125	>PCYB082980	>PKH_081860	>PCHAS_082800	>PY01782	>PF14_0426	>BBOV_IV009820	>TP02_0564	>cgd5_790	>NCLIV_043690	>TGGT1_033590
>PVX_099130	>PCYB082990	>PKH_081870	>PCHAS_082810	>PY01783	>PFF0705c	>BBOV_IV009830	>TP02_0565	>cgd5_800	>NCLIV_043700	>TGGT1_033580
>PVX_099135	>PCYB083000	>PKH_081880	>PCHAS_082820	>PY01784	>PFI0835c	>BBOV_IV009840	>TP02_0566	>cgd5_810	>NCLIV_043710	>TGGT1_033570
>PVX_099140	>PCYB083010	>PKH_081890	>PCHAS_082830	>PY01785	>PF14_0568	>BBOV_IV009850	>TP02_0567	>cgd5_820	>NCLIV_043720	>TGGT1_033560
>PVX_099145	>PCYB083020	>PKH_081900	>PCHAS_082840	>PY01786	>PF14_0650	>BBOV_IV009860	>TP02_0568	>cgd5_830	>NCLIV_043730	>TGGT1_033550
>PVX_099150	>PCYB083030	>PKH_081910	>PCHAS_082850	>PY01787	>PFL0440c	>BBOV_IV009870	>TP02_0569	>cgd5_840	>NCLIV_043740	>TGGT1_033540
>PVX_099155	>PCYB083040	>PKH_081920	>PCHAS_082860	>PY01788	>PFC0245c	>BBOV_IV009880	>TP02_0570	>cgd5_850	>NCLIV_043750	>TGGT1_033530
>PVX_099160	>PCYB083050	>PKH_081930	>PCHAS_082870	>PY01789	>PFC0275w	>BBOV_IV009890	>TP02_0571	>cgd5_860	>NCLIV_043760	>TGGT1_033520
>PVX_099165	>PCYB083060	>PKH_081940	>PCHAS_082880	>PY01790	>PF08_0067	>BBOV_IV009900	>TP02_0572	>cgd5_870	>NCLIV_043770	>TGGT1_033510
>PVX_099170	>PCYB083070	>PKH_081950	>PCHAS_082890	>PY01791	>MAL8P1.50	>BBOV_IV009910	>TP02_0573	>cgd5_880	>NCLIV_043780	>TGGT1_033500
>PVX_099175	>PCYB083080	>PKH_081960	>PCHAS_082900	>PY01792	>PFF0115c	>BBOV_IV009920	>TP02_0574	>cgd5_890	>NCLIV_043790	>TGGT1_033490
>PVX_099180	>PCYB083090	>PKH_081970	>PCHAS_082910	>PY01793	>PFL2030w	>BBOV_IV009930	>TP02_0575	>cgd5_900	>NCLIV_043800	>TGGT1_033480
>PVX_099185	>PCYB083100	>PKH_081980	>PCHAS_082920	>PY01794	>MAL7P1.35	>BBOV_IV009940	>TP02_0576	>cgd5_910	>NCLIV_043810	>TGGT1_033470
>PVX_099190	>PCYB083110	>PKH_081990	>PCHAS_082930	>PY01795	>MAL8P1.99	>BBOV_IV009950	>TP02_0577	>cgd5_920	>NCLIV_043820	>TGGT1_033460
>PVX_099195	>PCYB083120	>PKH_082000	>PCHAS_082940	>PY01796	>PFF0615c	>BBOV_IV009960	>TP02_0578	>cgd5_930	>NCLIV_043830	>TGGT1_033450
>PVX_099200	>PCYB083130	>PKH_082010	>PCHAS_082950	>PY01797	>PF14_0638	>BBOV_IV009970	>TP02_0579	>cgd5_940	>NCLIV_043840	>TGGT1_033440
>PVX_099205	>PCYB083140	>PKH_082020	>PCHAS_082960	>PY01798	>PF11_0469	>BBOV_IV009980	>TP02_0580	>cgd5_950	>NCLIV_043850	>TGGT1_033430
>PVX_099210	>PCYB083150	>PKH_082030	>PCHAS_082970	>PY01799	>PF14_0276	>BBOV_IV009990	>TP02_0581	>cgd5_960	>NCLIV_043860	>TGGT1_033420
>PVX_099215	>PCYB083160	>PKH_082050	>PCHAS_082980	>PY01800	>PFE1120w	>BBOV_IV010000	>TP02_0582	>cgd5_970	>NCLIV_043861	>TGGT1_033410
>PVX_099220	>PCYB083170	>PKH_082051	>PCHAS_082990	>PY01801	>PF14_0089-a	>BBOV_IV010010	>TP02_0583	>cgd5_980	>NCLIV_043870	>TGGT1_033400
>PVX_099225	>PCYB083180	>PKH_082060	>PCHAS_083000	>PY01802	>PFB0190c	>BBOV_IV010020	>TP02_0584	>cgd5_990	>NCLIV_043880	>TGGT1_033390
>PVX_099230	>PCYB083190	>PKH_082070	>PCHAS_083010	>PY01803	>MAL7P1.79	>BBOV_IV010030	>TP02_0585	>cgd5_1000	>NCLIV_043890	>TGGT1_033380
>PVX_099235	>PCYB083200	>PKH_082080	>PCHAS_083020	>PY01804	>PFF0250w	>BBOV_IV010040	>TP02_0586	>cgd5_1010	>NCLIV_043900	>TGGT1_033370
>PVX_099240	>PCYB083210	>PKH_082090	>PCHAS_083030	>PY01805	>PF10_0090	>BBOV_IV010050	>TP02_0587	>cgd5_1020	>NCLIV_043910	>TGGT1_033260
>PVX_099245	>PCYB083220	>PKH_082100	>PCHAS_083040	>PY01806	>MAL8P1.75a	>BBOV_IV010060	>TP02_0588	>cgd5_1030	>NCLIV_043920	>TGGT1_033250
>PVX_099250	>PCYB083230	>PKH_082110	>PCHAS_083050	>PY01807	>PFF0495w	>BBOV_IV010070	>TP02_0589	>cgd5_1040	>NCLIV_043930	>TGGT1_033240
>PVX_099255	>PCYB083240	>PKH_082120	>PCHAS_083060	>PY01808	>PF08_0029	>BBOV_IV010080	>TP02_0590	>cgd5_1050	>NCLIV_043940	>TGGT1_033230
>PVX_099265	>PCYB083250	>PKH_082130	>PCHAS_083070	>PY01809	>PF08_0135	>BBOV_IV010090	>TP02_0591	>cgd5_1060	>NCLIV_043950	>TGGT1_033220
>PVX_099270	>PCYB083260	>PKH_082140	>PCHAS_083080	>PY01810	>PF14_0089-b	>BBOV_IV010100	>TP02_0592	>cgd5_1070	>NCLIV_043960	>TGGT1_033210
>PVX_099275	>PCYB083270	>PKH_082150	>PCHAS_083090	>PY01811	>PFA0350c	>BBOV_IV010110	>TP02_0593	>cgd5_1080	>NCLIV_043970	>TGGT1_033200
>PVX_099280	>PCYB083280	>PKH_082160	>PCHAS_083100	>PY01812	>PF14_0044	>BBOV_IV010120	>TP02_0594	>cgd5_1090	>NCLIV_043980	>TGGT1_033190
>PVX_099285	>PCYB083290	>PKH_082170	>PCHAS_083110	>PY01813	>PFI1445w	>BBOV_IV010130	>TP02_0596	>cgd5_1100	>NCLIV_043990	>TGGT1_033180
>PVX_099290	>PCYB083300	>PKH_082180	>PCHAS_083120	>PY01814	>PF10_0096	>BBOV_IV010140	>TP02_0595	>cgd5_1110	>NCLIV_044000	>TGGT1_033170
>PVX_099295	>PCYB083310	>PKH_082190	>PCHAS_083130	>PY01815	>MAL7P1.203	>BBOV_IV010150	>TP02_0597	>cgd5_1120	>NCLIV_044010	>TGGT1_033160
>PVX_099300	>PCYB083320	>PKH_082200	>PCHAS_083140	>PY01816	>PFL2110c	>BBOV_IV010160	>TP02_0598	>cgd5_1130	>NCLIV_044020	>TGGT1_033150
>PVX_099305	>PCYB083330	>PKH_082202	>PCHAS_083150	>PY01817	>PFL0690c	>BBOV_IV010170	>TP02_0599	>cgd5_1140	>NCLIV_044030	>TGGT1_033140
>PVX_099310	>PCYB083340	>PKH_082204	>PCHAS_083160	>PY01818	>PF14_0442	>BBOV_IV010180	>TP02_0600	>cgd5_1150	>NCLIV_044040	>TGGT1_033030
>PVX_099315	>PCYB083350	>PKH_082220	>PCHAS_083170	>PY01819	>MAL8P1.100	>BBOV_IV010190	>TP02_0601	>cgd5_1160	>NCLIV_044050	>TGGT1_033010
>PVX_099320	>PCYB083360	>PKH_082230	>PCHAS_083180	>PY01820	>PFD0230c	>BBOV_IV010200	>TP02_0602	>cgd5_1170	>NCLIV_044060	>TGGT1_033000
>PVX_099325	>PCYB083370	>PKH_082240	>PCHAS_083190	>PY01821	>PF10_0034a	>BBOV_IV010210	>TP02_0603	>cgd5_1180	>NCLIV_044070	>TGGT1_032990
>PVX_099330	>PCYB083380	>PKH_082250	>PCHAS_083200	>PY01822	>PF14_0345a	>BBOV_IV010220	>TP02_0604	>cgd5_1190	>NCLIV_044080	>TGGT1_032980
>PVX_099335	>PCYB083390	>PKH_082260	>PCHAS_083210	>PY01823	>PF14_0514	>BBOV_IV010230	>TP02_0605	>cgd5_1200	>NCLIV_044090	>TGGT1_032970
>PVX_099340	>PCYB083400	>PKH_082270	>PCHAS_083220	>PY01824	>MAL7P1.33	>BBOV_IV010240	>TP02_0606	>cgd5_1210	>NCLIV_044100	>TGGT1_032960
>PVX_099345	>PCYB083410	>PKH_082280	>PCHAS_083230	>PY01825	>MAL13P1.241	>BBOV_IV010250	>TP02_0607	>cgd5_1220	>NCLIV_044110	>TGGT1_032950
>PVX_099350	>PCYB083420	>PKH_082290	>PCHAS_083240	>PY01826	>PF14_0253-a	>BBOV_IV010260	>TP02_0608	>cgd5_1230	>NCLIV_044120	>TGGT1_032940
>PVX_099355	>PCYB083430	>PKH_082291	>PCHAS_083250	>PY01827	>PF14_0253-b	>BBOV_IV010270	>TP02_0609	>cgd5_1240	>NCLIV_044130	>TGGT1_032830
>PVX_099360	>PCYB083440	>PKH_082300	>PCHAS_083260	>PY01828	>PFF1070c	>BBOV_IV010280	>TP02_0610	>cgd5_1250	>NCLIV_044140	>TGGT1_032820
>PVX_099365	>PCYB083450	>PKH_082310	>PCHAS_083270	>PY01829	>PFD0835c	>BBOV_IV010290	>TP02_0611	>cgd5_1260	>NCLIV_044150	>TGGT1_032810
>PVX_099370	>PCYB083460	>PKH_082320	>PCHAS_083280	>PY01830	>PFB0900c	>BBOV_IV010300	>TP02_0612	>cgd5_1270	>NCLIV_044160	>TGGT1_032800
>PVX_099375	>PCYB083470	>PKH_082330	>PCHAS_083290	>PY01831	>PFE1480c	>BBOV_IV010310	>TP02_0613	>cgd5_1280	>NCLIV_044170	>TGGT1_032790
>PVX_099380	>PCYB083480	>PKH_082340	>PCHAS_083300	>PY01832	>PFF1285w	>BBOV_IV010320	>TP02_0614	>cgd5_1290	>NCLIV_044180	>TGGT1_032780
>PVX_099385	>PCYB083490	>PKH_082350	>PCHAS_083310	>PY01833	>PF14_0049	>BBOV_IV010340	>TP02_0615	>cgd5_1300	>NCLIV_044190	>TGGT1_032770
>PVX_099390	>PCYB083500	>PKH_082360	>PCHAS_083320	>PY01834	>PF14_0673	>BBOV_IV010350	>TP02_0616	>cgd5_1310	>NCLIV_044200	>TGGT1_032760
>PVX_099395	>PCYB083510	>PKH_082370	>PCHAS_083330	>PY01835	>PF10_0060	>BBOV_IV010360	>TP02_0617	>cgd5_1320	>NCLIV_044210	>TGGT1_032750
>PVX_099400	>PCYB083520	>PKH_082380	>PCHAS_083340	>PY01836	>PF14_0286	>BBOV_IV010370	>TP02_0618	>cgd5_1330	>NCLIV_044220	>TGGT1_032740
>PVX_099405	>PCYB083530	>PKH_082390	>PCHAS_083350	>PY01837	>PFI0085c	>BBOV_IV010380	>TP02_0619	>cgd5_1340	>NCLIV_044230	>TGGT1_032720
>PVX_099410	>PCYB083540	>PKH_082400	>PCHAS_083360	>PY01838	>PF10_0151	>BBOV_IV010390	>TP02_0620	>cgd5_1350	>NCLIV_044240	>TGGT1_032710
>PVX_099415	>PCYB083550	>PKH_082410	>PCHAS_083370	>PY01839	>PFC0205c	>BBOV_IV010400	>TP02_0621	>cgd5_1360	>NCLIV_044250	>TGGT1_032700
>PVX_099420	>PCYB083560	>PKH_082420	>PCHAS_083380	>PY01840	>PFC0515c	>BBOV_IV010410	>TP02_0622	>cgd5_1370	>NCLIV_044260	>TGGT1_032690
>PVX_099425	>PCYB083570	>PKH_082430	>PCHAS_083390	>PY01841	>PF14_0599	>BBOV_IV010420	>TP02_0623	>cgd5_1380	>NCLIV_044270	>TGGT1_032680
>PVX_099430	>PCYB083580	>PKH_082440	>PCHAS_083400	>PY01842	>PFA0145c	>BBOV_IV010430	>TP02_0624	>cgd5_1390	>NCLIV_044280	>TGGT1_032670
>PVX_099435	>PCYB083590	>PKH_082450	>PCHAS_083410	>PY01843	>PF10_0412	>BBOV_IV010440	>TP02_0625	>cgd5_1400	>NCLIV_044290	>TGGT1_032660
>PVX_099440	>PCYB083600	>PKH_082460	>PCHAS_083420	>PY01844	>PFL0995c	>BBOV_IV010450	>TP02_0626	>cgd5_1410	>NCLIV_044300	>TGGT1_032550
>PVX_099445	>PCYB083610	>PKH_082470	>PCHAS_083430	>PY01845	>PF11_0184	>BBOV_IV010460	>TP02_0627	>cgd5_1420	>NCLIV_044310	>TGGT1_032540
>PVX_099450	>PCYB083620	>PKH_082480	>PCHAS_083440	>PY01846	>PFE1425c	>BBOV_IV010470	>TP02_0628	>cgd5_1430	>NCLIV_044320	>TGGT1_032530
>PVX_099455	>PCYB083630	>PKH_082490	>PCHAS_083450	>PY01847	>PF14_0552	>BBOV_IV010480	>TP02_0629	>cgd5_1440	>NCLIV_044330	>TGGT1_032520
>PVX_099460	>PCYB083640	>PKH_082500	>PCHAS_083460	>PY01848	>PF14_0664	>BBOV_IV010490	>TP02_0630	>cgd5_1450	>NCLIV_044340	>TGGT1_032510
>PVX_099465	>PCYB083650	>PKH_082510	>PCHAS_083470	>PY01849	>MAL7P1.23	>BBOV_IV010500	>TP02_0631	>cgd5_1460	>NCLIV_044350	>TGGT1_032500
>PVX_099470	>PCYB083660	>PKH_082520	>PCHAS_083480	>PY01850	>PFC0571c-a	>BBOV_IV010510	>TP02_0632	>cgd5_1470	>NCLIV_044360	>TGGT1_032490
>PVX_099475	>PCYB083670	>PKH_082530	>PCHAS_083490	>PY01851	>PFC0571c-b	>BBOV_IV010520	>TP02_0633	>cgd5_1480	>NCLIV_044370	>TGGT1_032480
>PVX_099480	>PCYB083680	>PKH_082540	>PCHAS_083500	>PY01852	>PFA0485w-a	>BBOV_IV010530	>TP02_0634	>cgd5_1490	>NCLIV_044380	>TGGT1_032370
>PVX_099485	>PCYB083690	>PKH_082550	>PCHAS_083510	>PY01853	>PFA0485w-b	>BBOV_IV010540	>TP02_0635	>cgd5_1500	>NCLIV_044390	>TGGT1_032360
>PVX_099490	>PCYB083700	>PKH_082560	>PCHAS_083520	>PY01854	>PFA0495c	>BBOV_IV010550	>TP02_0636	>cgd5_1510	>NCLIV_044400	>TGGT1_032350
>PVX_099495	>PCYB083710	>PKH_082570	>PCHAS_083530	>PY01855	>PF11_0339	>BBOV_IV010560	>TP02_0637	>cgd5_1520	>NCLIV_044410	>TGGT1_032345
>PVX_099500	>PCYB083720	>PKH_082580	>PCHAS_083540	>PY01856	>PFE0665c	>BBOV_IV010570	>TP02_0638	>cgd5_1530	>NCLIV_044420	>TGGT1_032340
>PVX_099505	>PCYB083730	>PKH_082590	>PCHAS_083550	>PY01857	>MAL7P1.28	>BBOV_IV010580	>TP02_0639	>cgd5_1540	>NCLIV_044430	>TGGT1_032330
>PVX_099507	>PCYB083740	>PKH_082600	>PCHAS_083560	>PY01858	>PFB0932w	>BBOV_IV010590	>TP02_0640	>cgd5_1550	>NCLIV_044440	>TGGT1_032320
>PVX_099510	>PCYB083750	>PKH_082610	>PCHAS_083570	>PY01859	>PFB0770c	>BBOV_IV010600	>TP02_0641	>cgd5_1560	>NCLIV_044450	>TGGT1_032310
>PVX_099515	>PCYB083760	>PKH_082620	>PCHAS_083580	>PY01860	>PF11_0420	>BBOV_IV010610	>TP02_0642	>cgd5_1570	>NCLIV_044460	>TGGT1_032300
>PVX_099520	>PCYB083770	>PKH_082630	>PCHAS_083590	>PY01861	>PFL2025w	>BBOV_IV010620	>TP02_0643	>cgd5_1580	>NCLIV_044470	>TGGT1_032290
>PVX_099525	>PCYB083780	>PKH_082640	>PCHAS_083600	>PY01862	>PFD0800c	>BBOV_IV010630	>TP02_0644	>cgd5_1590	>NCLIV_044480	>TGGT1_032280
>PVX_099530	>PCYB083790	>PKH_082650	>PCHAS_083610	>PY01863	>PFF0455w	>BBOV_IV010640	>TP02_0645	>cgd5_1600	>NCLIV_044490	>TGGT1_032270
>PVX_099535	>PCYB083800	>PKH_082660	>PCHAS_083620	>PY01864	>PFL0760w	>BBOV_IV010650	>TP02_0646	>cgd5_1610	>NCLIV_044500	>TGGT1_032260
>PVX_099540	>PCYB083810	>PKH_082670	>PCHAS_083630	>PY01865	>PFD0345c	>BBOV_IV010660	>TP02_0647	>cgd5_1620	>NCLIV_044510	>TGGT1_032250
>PVX_099545	>PCYB083820	>PKH_082680	>PCHAS_083640	>PY01866	>PF14_0183b	>BBOV_IV010670	>TP02_0648	>cgd5_1630	>NCLIV_044520	>TGGT1_032240
>PVX_099550	>PCYB083830	>PKH_082690	>PCHAS_083650	>PY01867	>PFF0505c	>BBOV_IV010680	>TP02_0649	>cgd5_1640	>NCLIV_044530	>TGGT1_032230
>PVX_099555	>PCYB083840	>PKH_082700	>PCHAS_083660	>PY01868	>PF10_0104	>BBOV_IV010690	>TP02_0650	>cgd5_1650	>NCLIV_044540	>TGGT1_032220
>PVX_099560	>PCYB083850	>PKH_082710	>PCHAS_083670	>PY01869	>PF11_0439	>BBOV_IV010700	>TP02_0651	>cgd5_1660	>NCLIV_044550	>TGGT1_032210
>PVX_099565	>PCYB083860	>PKH_082720	>PCHAS_083680	>PY01870	>PFC0282w	>BBOV_IV010710	>TP02_0652	>cgd5_1670	>NCLIV_044560	>TGGT1_032200
>PVX_099570	>PCYB083870	>PKH_082730	>PCHAS_083690	>PY01871	>PFF0675c	>BBOV_IV010720	>TP02_0653	>cgd5_1680	>NCLIV_044570	>TGGT1_032190
>PVX_099575	>PCYB083880	>PKH_082740	>PCHAS_083700	>PY01872	>PF10_0271	>BBOV_IV010730	>TP02_0654	>cgd5_1690	>NCLIV_044580	>TGGT1_032180
>PVX_099580	>PCYB083890	>PKH_082750	>PCHAS_083710	>PY01873	>PFF1415c	>BBOV_IV010740	>TP02_0655	>cgd5_1700	>NCLIV_044590	>TGGT1_032170
>PVX_099585	>PCYB083900	>PKH_082760	>PCHAS_083720	>PY01874	>PFE0355c	>BBOV_IV010750	>TP02_0656	>cgd5_1710	>NCLIV_044600	>TGGT1_032160
>PVX_099590	>PCYB083910	>PKH_082770	>PCHAS_083730	>PY01875	>PFB0730w	>BBOV_IV010760	>TP02_0657	>cgd5_1720	>NCLIV_044610	>TGGT1_032150
>PVX_099595	>PCYB083920	>PKH_082780	>PCHAS_083740	>PY01876	>PFI0555c	>BBOV_IV010770	>TP02_0658	>cgd5_1730	>NCLIV_044620	>TGGT1_032140
>PVX_099600	>PCYB083930	>PKH_082790	>PCHAS_083750	>PY01877	>PFF0385c	>BBOV_IV010780	>TP02_0659	>cgd5_1740	>NCLIV_044630	>TGGT1_032130
>PVX_099605	>PCYB083940	>PKH_082800	>PCHAS_083760	>PY01878	>PF14_0199	>BBOV_IV010790	>TP02_0660	>cgd5_1750	>NCLIV_044640	>TGGT1_032120
>PVX_099610	>PCYB083950	>PKH_082810	>PCHAS_083770	>PY01879	>PFB0670c	>BBOV_IV010800	>TP02_0661	>cgd5_1760	>NCLIV_044650	>TGGT1_032110
>PVX_099615	>PCYB083960	>PKH_082820	>PCHAS_090010	>PY01880	>PFI1580c	>BBOV_IV010810	>TP02_0662	>cgd5_1770	>NCLIV_044660	>TGGT1_032100
>PVX_099620	>PCYB083970	>PKH_082830	>PCHAS_090020	>PY01881	>PFC1011c	>BBOV_IV010820	>TP02_0663	>cgd5_1780	>NCLIV_044670	>TGGT1_032090
>PVX_099625	>PCYB083980	>PKH_082840	>PCHAS_090030	>PY01882	>PFE1045c	>BBOV_IV010830	>TP02_0664	>cgd5_1790	>NCLIV_044680	>TGGT1_032080
>PVX_099630	>PCYB083990	>PKH_082850	>PCHAS_090040	>PY01883	>PF14_0471	>BBOV_IV010840	>TP02_0665	>cgd5_1800	>NCLIV_044690	>TGGT1_032070
>PVX_099635	>PCYB084000	>PKH_082860	>PCHAS_090050	>PY01884	>PF14_0360	>BBOV_IV010850	>TP02_0666	>cgd5_1810	>NCLIV_044700	>TGGT1_032060
>PVX_099640	>PCYB084010	>PKH_082870	>PCHAS_090060	>PY01885	>PFF1175c	>BBOV_IV010860	>TP02_0667	>cgd5_1820	>NCLIV_044710	>TGGT1_032050
>PVX_099645	>PCYB084020	>PKH_082880	>PCHAS_090070	>PY01886	>PF14_0733	>BBOV_IV010870	>TP02_0668	>cgd5_1830	>NCLIV_044720	>TGGT1_032040
>PVX_099650	>PCYB084030	>PKH_082890	>PCHAS_090080	>PY01887	>PF10_0359	>BBOV_IV010880	>TP02_0669	>cgd5_1840	>NCLIV_044730	>TGGT1_032030
>PVX_099655	>PCYB084040	>PKH_082900	>PCHAS_090090	>PY01888	>PF07_0111	>BBOV_IV010890	>TP02_0670	>cgd5_1850	>NCLIV_044740	>TGGT1_032020
>PVX_099660	>PCYB084050	>PKH_082910	>PCHAS_090100	>PY01889	>PF14_0566	>BBOV_IV010900	>TP02_0671	>cgd5_1860	>NCLIV_044750	>TGGT1_032010
>PVX_099665	>PCYB084060	>PKH_082920	>PCHAS_090110	>PY01890	>PF13_0091	>BBOV_IV010910	>TP02_0672	>cgd5_1870	>NCLIV_044760	>TGGT1_032000
>PVX_099670	>PCYB084070	>PKH_082930	>PCHAS_090120	>PY01891	>PFF0255c	>BBOV_IV010920	>TP02_0673	>cgd5_1880	>NCLIV_044770	>TGGT1_031990
>PVX_099675	>PCYB084080	>PKH_082940	>PCHAS_090130	>PY01892	>PFA0365c	>BBOV_IV010930	>TP02_0674	>cgd5_1890	>NCLIV_044780	>TGGT1_031980
>PVX_099680	>PCYB084090	>PKH_082950	>PCHAS_090140	>PY01893	>PFA0360c	>BBOV_IV010940	>TP02_0675	>cgd5_1900	>NCLIV_044790	>TGGT1_031970
>PVX_099685	>PCYB084100	>PKH_082960	>PCHAS_090150	>PY01894	>PF14_0524	>BBOV_IV010950	>TP02_0676	>cgd5_1910	>NCLIV_044800	>TGGT1_031960
>PVX_099690	>PCYB084110	>PKH_082970	>PCHAS_090160	>PY01895	>PFE0960w	>BBOV_IV010960	>TP02_0677	>cgd5_1920	>NCLIV_044810	>TGGT1_031950
>PVX_099695	>PCYB084120	>PKH_082980	>PCHAS_090170	>PY01896	>PFI1385c	>BBOV_IV010970	>TP02_0678	>cgd5_1930	>NCLIV_044820	>TGGT1_031940
>PVX_099700	>PCYB084130	>PKH_082990	>PCHAS_090180	>PY01897	>MAL8P1.83	>BBOV_IV010980	>TP02_0679	>cgd5_1940	>NCLIV_044830	>TGGT1_031930
>PVX_099705	>PCYB084140	>PKH_083000	>PCHAS_090190	>PY01898	>MAL13P1.405	>BBOV_IV010990	>TP02_0680	>cgd5_1950	>NCLIV_012220	>TGGT1_031920
>PVX_099710	>PCYB084150	>PKH_083010	>PCHAS_090200	>PY01899	>MAL13P1.235	>BBOV_IV011000	>TP02_0681	>cgd5_1960	>NCLIV_012230	>TGGT1_031915
>PVX_099715	>PCYB084160	>PKH_083020	>PCHAS_090210	>PY01900	>PFD1145c	>BBOV_IV011010	>TP02_0682	>cgd5_1970	>NCLIV_012240	>TGGT1_031910
>PVX_099725	>PCYB084170	>PKH_083030	>PCHAS_090220	>PY01901	>PF08_0118	>BBOV_IV011020	>TP02_0683	>cgd5_1980	>NCLIV_012250	>TGGT1_031900
>PVX_099730	>PCYB084180	>PKH_083040	>PCHAS_090230	>PY01902	>PFE0075c	>BBOV_IV011030	>TP02_0684	>cgd5_1990	>NCLIV_012260	>TGGT1_031890
>PVX_099735	>PCYB084190	>PKH_083050	>PCHAS_090240	>PY01903	>PF10_0284	>BBOV_IV011040	>TP02_0685	>cgd5_2000	>NCLIV_012270	>TGGT1_031880
>PVX_099740	>PCYB084200	>PKH_083060	>PCHAS_090250	>PY01904	>PF10_0116	>BBOV_IV011050	>TP02_0686	>cgd5_2010	>NCLIV_012280	>TGGT1_031870
>PVX_099745	>PCYB084210	>PKH_083070	>PCHAS_090260	>PY01905	>PF14_0642	>BBOV_IV011070	>TP02_0687	>cgd5_2020	>NCLIV_012290	>TGGT1_031850
>PVX_099750	>PCYB084220	>PKH_083080	>PCHAS_090270	>PY01906	>PF14_0611	>BBOV_IV011080	>TP02_0688	>cgd5_2030	>NCLIV_012300	>TGGT1_031840
>PVX_099755	>PCYB084230	>PKH_083090	>PCHAS_090280	>PY01907	>PFI0695c	>BBOV_IV011090	>TP02_0689	>cgd5_2040	>NCLIV_012310	>TGGT1_031830
>PVX_099760	>PCYB084240	>PKH_083100	>PCHAS_090290	>PY01908	>PF11_0204	>BBOV_IV011100	>TP02_0690	>cgd5_2050	>NCLIV_012320	>TGGT1_031820
>PVX_099765	>PCYB084250	>PKH_083110	>PCHAS_090300	>PY01909	>PF14_0624	>BBOV_IV011110	>TP02_0691	>cgd5_2060	>NCLIV_012330	>TGGT1_031810
>PVX_099770	>PCYB084260	>PKH_083120	>PCHAS_090310	>PY01910	>MAL8P1.102	>BBOV_IV011120	>TP02_0692	>cgd5_2070	>NCLIV_012340	>TGGT1_031800
>PVX_099775	>PCYB084270	>PKH_083130	>PCHAS_090320	>PY01911	>MAL13P1.32	>BBOV_IV011130	>TP02_0693	>cgd5_2080	>NCLIV_012350	>TGGT1_031790
>PVX_099780	>PCYB084280	>PKH_083140	>PCHAS_090330	>PY01912	>PFL1365w	>BBOV_IV011140	>TP02_0694	>cgd5_2090	>NCLIV_012360	>TGGT1_031780
>PVX_099785	>PCYB084290	>PKH_083150	>PCHAS_090340	>PY01913	>PFE1330c	>BBOV_IV011150	>TP02_0695	>cgd5_2100	>NCLIV_012370	>TGGT1_031770
>PVX_099790	>PCYB084300	>PKH_083160	>PCHAS_090350	>PY01914	>PFF0205w	>BBOV_IV011160	>TP02_0696	>cgd5_2110	>NCLIV_012380	>TGGT1_031760
>PVX_099795	>PCYB084310	>PKH_083170	>PCHAS_090360	>PY01915	>MAL13P1.327	>BBOV_IV011170	>TP02_0697	>cgd5_2120	>NCLIV_012390	>TGGT1_031750
>PVX_099800	>PCYB084320	>PKH_083180	>PCHAS_090370	>PY01916	>PF10_0241	>BBOV_IV011180	>TP02_0698	>cgd5_2130	>NCLIV_012400	>TGGT1_031740
>PVX_099805	>PCYB084330	>PKH_083190	>PCHAS_090380	>PY01917	>PF14_0193	>BBOV_IV011190	>TP02_0699	>cgd5_2140	>NCLIV_012410	>TGGT1_031730
>PVX_099810	>PCYB084340	>PKH_083200	>PCHAS_090390	>PY01918	>PF10_0334	>BBOV_IV011200	>TP02_0700	>cgd5_2150	>NCLIV_012420	>TGGT1_031720
>PVX_099815	>PCYB084350	>PKH_083210	>PCHAS_090400	>PY01919	>PFD1075w	>BBOV_IV011210	>TP02_0701	>cgd5_2160	>NCLIV_012430	>TGGT1_031710
>PVX_099820	>PCYB084360	>PKH_083220	>PCHAS_090410	>PY01920	>PFE1560c	>BBOV_IV011220	>TP02_0702	>cgd5_2170	>NCLIV_012440	>TGGT1_031700
>PVX_099825	>PCYB084370	>PKH_083230	>PCHAS_090420	>PY01921	>PFB0645c	>BBOV_IV011230	>TP02_0703	>cgd5_2180	>NCLIV_012450	>TGGT1_031690
>PVX_099830	>PCYB084380	>PKH_083240	>PCHAS_090430	>PY01922	>PF10_0076	>BBOV_IV011240	>TP02_0704	>cgd5_2190	>NCLIV_012460	>TGGT1_031680
>PVX_099835	>PCYB084390	>PKH_083250	>PCHAS_090440	>PY01923	>PFI1190w	>BBOV_IV011250	>TP02_0705	>cgd5_2200	>NCLIV_012470	>TGGT1_031670
>PVX_099840	>PCYB084400	>PKH_083260	>PCHAS_090450	>PY01924	>PFF0550w	>BBOV_IV011260	>TP02_0706	>cgd5_2210	>NCLIV_012480	>TGGT1_031660
>PVX_099845	>PCYB084410	>PKH_083270	>PCHAS_090460	>PY01925	>PF14_0342	>BBOV_IV011270	>TP02_0707	>cgd5_2220	>NCLIV_012490	>TGGT1_031650
>PVX_099850	>PCYB084420	>PKH_083280	>PCHAS_090470	>PY01926	>MAL8P1.203	>BBOV_IV011280	>TP02_0962	>cgd5_2230	>NCLIV_012500	>TGGT1_031640
>PVX_099855	>PCYB084430	>PKH_083290	>PCHAS_090480	>PY01927	>MAL7P1.152	>BBOV_IV011290	>TP02_0708	>cgd5_2240	>NCLIV_012510	>TGGT1_031630
>PVX_099860	>PCYB084440	>PKH_083300	>PCHAS_090490	>PY01928	>PF07_0030	>BBOV_IV011300	>TP02_0709	>cgd5_2250	>NCLIV_012520	>TGGT1_031620
>PVX_099870	>PCYB084450	>PKH_083310	>PCHAS_090500	>PY01929	>PFC0220w	>BBOV_IV011310	>TP02_0710	>cgd5_2260	>NCLIV_012530	>TGGT1_031610
>PVX_099875	>PCYB084460	>PKH_083320	>PCHAS_090510	>PY01930	>PFI0745w	>BBOV_IV011320	>TP02_0711	>cgd5_2270	>NCLIV_012540	>TGGT1_031600
>PVX_099880	>PCYB084470	>PKH_083330	>PCHAS_090520	>PY01931	>MAL13P1.15	>BBOV_IV011330	>TP02_0712	>cgd5_2280	>NCLIV_012550	>TGGT1_031590
>PVX_099885	>PCYB084480	>PKH_083340	>PCHAS_090530	>PY01932	>PFL1985c	>BBOV_IV011340	>TP02_0713	>cgd5_2290	>NCLIV_012560	>TGGT1_031580
>PVX_099890	>PCYB084490	>PKH_083350	>PCHAS_090540	>PY01933	>PFE0165w	>BBOV_IV011350	>TP02_0714	>cgd5_2300	>NCLIV_012570	>TGGT1_031570
>PVX_099895	>PCYB084500	>PKH_083360	>PCHAS_090550	>PY01934	>MAL13P1.307	>BBOV_IV011360	>TP02_0715	>cgd5_2310	>NCLIV_012580	>TGGT1_031560
>PVX_099900	>PCYB084510	>PKH_083370	>PCHAS_090560	>PY01935	>PFI1120c	>BBOV_IV011370	>TP02_0716	>cgd5_2320	>NCLIV_012590	>TGGT1_031550
>PVX_099905	>PCYB084520	>PKH_083380	>PCHAS_090570	>PY01936	>MAL13P1.145	>BBOV_IV011380	>TP02_0717	>cgd5_2330	>NCLIV_012600	>TGGT1_031540
>PVX_099910	>PCYB084530	>PKH_083390	>PCHAS_090580	>PY01937	>PFF0160c	>BBOV_IV011390	>TP02_0718	>cgd5_2340	>NCLIV_012610	>TGGT1_031530
>PVX_099915	>PCYB084540	>PKH_083400	>PCHAS_090590	>PY01938	>PF14_0357	>BBOV_IV011400	>TP02_0719	>cgd5_2350	>NCLIV_012620	>TGGT1_031520
>PVX_099920	>PCYB084550	>PKH_083410	>PCHAS_090600	>PY01939	>MAL8P1.28	>BBOV_IV011410	>TP02_0720	>cgd5_2360	>NCLIV_012630	>TGGT1_031510
>PVX_099930	>PCYB084560	>PKH_083420	>PCHAS_090610	>PY01940	>PF11_0380	>BBOV_IV011420	>TP02_0721	>cgd5_2370	>NCLIV_012640	>TGGT1_031500
>PVX_099935	>PCYB084570	>PKH_083430	>PCHAS_090620	>PY01941	>PF14_0477a	>BBOV_IV011430	>TP02_0722	>cgd5_2380	>NCLIV_012650	>TGGT1_031490
>PVX_099940	>PCYB084580	>PKH_083440	>PCHAS_090630	>PY01942	>PF10_0153	>BBOV_IV011440	>TP02_0723	>cgd5_2390	>NCLIV_012660	>TGGT1_031480
>PVX_099945	>PCYB084590	>PKH_083450	>PCHAS_090640	>PY01943	>MAL7P1.229	>BBOV_IV011450	>TP02_0724	>cgd5_2400	>NCLIV_012670	>TGGT1_031470
>PVX_099955	>PCYB084600	>PKH_083460	>PCHAS_090650	>PY01944	>MAL7P1.310	>BBOV_IV011460	>TP02_0725	>cgd5_2410	>NCLIV_012680	>TGGT1_031460
>PVX_099960	>PCYB084610	>PKH_083470	>PCHAS_090660	>PY01945	>PF13_0052	>BBOV_IV011470	>TP02_0726	>cgd5_2420	>NCLIV_012690	>TGGT1_031450
>PVX_099965	>PCYB084620	>PKH_083480	>PCHAS_090670	>PY01946	>PFL1810w	>BBOV_IV011480	>TP02_0727	>cgd5_2430	>NCLIV_012700	>TGGT1_031440
>PVX_099970	>PCYB084630	>PKH_083490	>PCHAS_090680	>PY01947	>PF11_0089	>BBOV_IV011490	>TP02_0728	>cgd5_2440	>NCLIV_012701	>TGGT1_031430
>PVX_099975	>PCYB084640	>PKH_083491	>PCHAS_090690	>PY01948	>PFL0705c	>BBOV_IV011500	>TP02_0729	>cgd5_2450	>NCLIV_012710	>TGGT1_031420
>PVX_099980	>PCYB084650	>PKH_083500	>PCHAS_090700	>PY01949	>PFI0620w	>BBOV_IV011510	>TP02_0730	>cgd5_2460	>NCLIV_012711	>TGGT1_031410
>PVX_099985	>PCYB084660	>PKH_083510	>PCHAS_090710	>PY01950	>PFC0080c	>BBOV_IV011520	>TP02_0731	>cgd5_2470	>NCLIV_012712	>TGGT1_031400
>PVX_099990	>PCYB084670	>PKH_083520	>PCHAS_090720	>PY01951	>PFL0900c	>BBOV_IV011530	>TP02_0732	>cgd5_2480	>NCLIV_012720	>TGGT1_031390
>PVX_099995	>PCYB084680	>PKH_083530	>PCHAS_090730	>PY01952	>PFA0455c	>BBOV_IV011540	>TP02_0733	>cgd5_2490	>NCLIV_012730	>TGGT1_031370
>PVX_100000	>PCYB084690	>PKH_083540	>PCHAS_090740	>PY01953	>PFI0470w	>BBOV_IV011550	>TP02_0734	>cgd5_2500	>NCLIV_012740	>TGGT1_031360
>PVX_100005	>PCYB084700	>PKH_083550	>PCHAS_090750	>PY01954	>PF14_0570	>BBOV_IV011560	>TP02_0735	>cgd5_2510	>NCLIV_012750	>TGGT1_031350
>PVX_100010	>PCYB084710	>PKH_083560	>PCHAS_090760	>PY01955	>PFD0885c	>BBOV_IV011570	>TP02_0736	>cgd5_2520	>NCLIV_012760	>TGGT1_031340
>PVX_087165	>PCYB084720	>PKH_083570	>PCHAS_090770	>PY01956	>PF10_0228	>BBOV_IV011580	>TP02_0737	>cgd5_2530	>NCLIV_012770	>TGGT1_031330
>PVX_087160	>PCYB084730	>PKH_083580	>PCHAS_090780	>PY01957	>PFE1200w	>BBOV_IV011590	>TP02_0738	>cgd5_2540	>NCLIV_012780	>TGGT1_031320
>PVX_087155	>PCYB084740	>PKH_083590	>PCHAS_090790	>PY01958	>PFL1665c	>BBOV_IV011600	>TP02_0739	>cgd5_2550	>NCLIV_012790	>TGGT1_031310
>PVX_087150	>PCYB084750	>PKH_083600	>PCHAS_090800	>PY01959	>PFF0660w	>BBOV_IV011610	>TP02_0740	>cgd5_2560	>NCLIV_012800	>TGGT1_031300
>PVX_087145	>PCYB084750	>PKH_083610	>PCHAS_090810	>PY01960	>PF14_0144	>BBOV_IV011620	>TP02_0741	>cgd5_2570	>NCLIV_012810	>TGGT1_031290
>PVX_087140	>PCYB091010	>PKH_083620	>PCHAS_090820	>PY01961	>PFC0582c-a	>BBOV_IV011630	>TP02_0742	>cgd5_2580	>NCLIV_012820	>TGGT1_031280
>PVX_087135	>PCYB091020	>PKH_083630	>PCHAS_090830	>PY01962	>PFC0582c-b	>BBOV_IV011640	>TP02_0743	>cgd5_2590	>NCLIV_012830	>TGGT1_031270
>PVX_087130	>PCYB091030	>PKH_083640	>PCHAS_090840	>PY01963	>PF10_0318	>BBOV_IV011650	>TP02_0744	>cgd5_2600	>NCLIV_012840	>TGGT1_031260
>PVX_087125	>PCYB091040	>PKH_083650	>PCHAS_090850	>PY01964	>PF08_0092	>BBOV_IV011660	>TP02_0745	>cgd5_2610	>NCLIV_012850	>TGGT1_031250
>PVX_087120	>PCYB091050	>PKH_083660	>PCHAS_090860	>PY01965	>PFL0860c	>BBOV_IV011670	>TP02_0747	>cgd5_2620	>NCLIV_012860	>TGGT1_031240
>PVX_087115	>PCYB091060	>PKH_083670	>PCHAS_090870	>PY01966	>PF07_0045	>BBOV_IV011680	>TP02_0746	>cgd5_2630	>NCLIV_012870	>TGGT1_031230
>PVX_087110	>PCYB091070	>PKH_083680	>PCHAS_090880	>PY01967	>PFI0195c	>BBOV_IV011690	>TP02_0748	>cgd5_2640	>NCLIV_012880	>TGGT1_031220
>PVX_087105	>PCYB091080	>PKH_083690	>PCHAS_090890	>PY01968	>PFC0380w	>BBOV_IV011700	>TP02_0749	>cgd5_2650	>NCLIV_012890	>TGGT1_031210
>PVX_087095	>PCYB091090	>PKH_083700	>PCHAS_090900	>PY01969	>PFL0570c	>BBOV_IV011710	>TP02_0750	>cgd5_2660	>NCLIV_012900	>TGGT1_031200
>PVX_087090	>PCYB091100	>PKH_083710	>PCHAS_090910	>PY01970	>PF10_0313	>BBOV_IV011720	>TP02_0751	>cgd5_2670	>NCLIV_012910	>TGGT1_031090
>PVX_087085	>PCYB091110	>PKH_083720	>PCHAS_090920	>PY01971	>MAL13P1.151	>BBOV_IV011730	>TP02_0752	>cgd5_2680	>NCLIV_012920	>TGGT1_031080
>PVX_087080	>PCYB091120	>PKH_083730	>PCHAS_090930	>PY01972	>PFF1390w	>BBOV_IV011740	>TP02_0753	>cgd5_2690	>NCLIV_012930	>TGGT1_052940
>PVX_087075	>PCYB091130	>PKH_083740	>PCHAS_090940	>PY01973	>PF13_0354	>BBOV_IV011750	>TP02_0754	>cgd5_2700	>NCLIV_012940	>TGGT1_053050
>PVX_087070	>PCYB091140	>PKH_083750	>PCHAS_090950	>PY01974	>PF14_0372	>BBOV_IV011760	>TP02_0755	>cgd5_2710	>NCLIV_012950	>TGGT1_053160
>PVX_087065	>PCYB091150	>PKH_083760	>PCHAS_090960	>PY01975	>PFI0160w	>BBOV_IV011770	>TP02_0756	>cgd5_2720	>NCLIV_012960	>TGGT1_053170
>PVX_087060	>PCYB091160	>PKH_083770	>PCHAS_090970	>PY01976	>PF13_0082	>BBOV_IV011780	>TP02_0757	>cgd5_2730	>NCLIV_012970	>TGGT1_053180
>PVX_087055	>PCYB091170	>PKH_083780	>PCHAS_090980	>PY01977	>PF14_0060	>BBOV_IV011790	>TP02_0758	>cgd5_2740	>NCLIV_012980	>TGGT1_053190
>PVX_087050	>PCYB091180	>PKH_083790	>PCHAS_090990	>PY01978	>PF14_0739a	>BBOV_IV011800	>TP02_0759	>cgd5_2750	>NCLIV_012990	>TGGT1_053200
>PVX_087045	>PCYB091190	>PKH_083800	>PCHAS_091000	>PY01979	>PF14_0318	>BBOV_IV011810	>TP02_0760	>cgd5_2760	>NCLIV_013000	>TGGT1_053210
>PVX_087040	>PCYB091200	>PKH_083810	>PCHAS_091010	>PY01980	>PF10_0355	>BBOV_IV011820	>TP02_0761	>cgd5_2770	>NCLIV_013010	>TGGT1_053220
>PVX_087035	>PCYB091210	>PKH_083820	>PCHAS_091020	>PY01981	>PFD0115c	>BBOV_IV011830	>TP02_0762	>cgd5_2780	>NCLIV_013020	>TGGT1_053230
>PVX_087030	>PCYB091220	>PKH_090010	>PCHAS_091030	>PY01982	>PF13_0157	>BBOV_IV011840	>TP02_0763	>cgd5_2790	>NCLIV_013030	>TGGT1_053240
>PVX_087025	>PCYB091230	>PKH_090020	>PCHAS_091040	>PY01983	>PFL0840c	>BBOV_IV011850	>TP02_0764	>cgd5_2800	>NCLIV_013040	>TGGT1_053250
>PVX_087020	>PCYB091240	>PKH_090030	>PCHAS_091050	>PY01984	>PFC0310c	>BBOV_IV011860	>TP02_0765	>cgd5_2810	>NCLIV_013050	>TGGT1_053260
>PVX_087015	>PCYB091250	>PKH_090040	>PCHAS_091060	>PY01985	>PFE0360c	>BBOV_IV011870	>TP02_0766	>cgd5_2820	>NCLIV_013060	>TGGT1_053270
>PVX_087010	>PCYB091260	>PKH_090050	>PCHAS_091070	>PY01986	>PFI1060w	>BBOV_IV011880	>TP02_0767	>cgd5_2830	>NCLIV_013070	>TGGT1_053280
>PVX_087005	>PCYB091270	>PKH_090060	>PCHAS_091080	>PY01987	>MAL13P1.210	>BBOV_IV011890	>TP02_0768	>cgd5_2840	>NCLIV_013080	>TGGT1_053290
>PVX_087000	>PCYB091280	>PKH_090070	>PCHAS_091090	>PY01988	>PF14_0058	>BBOV_IV011900	>TP02_0769	>cgd5_2850	>NCLIV_013090	>TGGT1_053300
>PVX_086995	>PCYB091290	>PKH_090080	>PCHAS_091100	>PY01989	>PF11_0067	>BBOV_IV011910	>TP02_0770	>cgd5_2860	>NCLIV_013100	>TGGT1_053310
>PVX_086990	>PCYB091300	>PKH_090090	>PCHAS_091110	>PY01990	>PFF1015w	>BBOV_IV011920	>TP02_0771	>cgd5_2870	>NCLIV_013110	>TGGT1_053320
>PVX_086985	>PCYB091310	>PKH_090100	>PCHAS_091120	>PY01991	>PF13_0019	>BBOV_IV011930	>TP02_0772	>cgd5_2880	>NCLIV_013120	>TGGT1_053330
>PVX_086980	>PCYB091320	>PKH_090110	>PCHAS_091130	>PY01992	>PFE0715w	>BBOV_IV011940	>TP02_0773	>cgd5_2890	>NCLIV_013130	>TGGT1_053340
>PVX_086975	>PCYB091330	>PKH_090120	>PCHAS_091140	>PY01993	>PFI0670w	>BBOV_IV011950	>TP02_0774	>cgd5_2900	>NCLIV_013140	>TGGT1_053350
>PVX_086970	>PCYB091340	>PKH_090130	>PCHAS_091150	>PY01994	>PFL0600w	>BBOV_IV011960	>TP02_0775	>cgd5_2910	>NCLIV_013150	>TGGT1_053360
>PVX_086965	>PCYB091350	>PKH_090140	>PCHAS_091160	>PY01995	>PFL2395c	>BBOV_IV011970	>TP02_0776	>cgd5_2920	>NCLIV_013160	>TGGT1_053470
>PVX_086960	>PCYB091360	>PKH_090150	>PCHAS_091170	>PY01996	>MAL13P1.330	>BBOV_IV011980	>TP02_0777	>cgd5_2930	>NCLIV_013170	>TGGT1_054860
>PVX_086955	>PCYB091370	>PKH_090160	>PCHAS_091180	>PY01997	>PFB0795w	>BBOV_IV011990	>TP02_0778	>cgd5_2940	>NCLIV_013180	>TGGT1_054870
>PVX_086950	>PCYB091380	>PKH_090170	>PCHAS_091190	>PY01998	>PFI1275w	>BBOV_IV012000	>TP02_0779	>cgd5_2950	>NCLIV_013190	>TGGT1_054880
[truncated: 6,104 more rows]
